# Supplementary material for: A human iPSC-derived hepatocyte screen identifies compounds that inhibit production of Apolipoprotein B
Source: Commun Biol. 2023 Apr 24;6:452. doi: 10.1038/s42003-023-04739-9 (PMC10125972; doi:10.1038/s42003-023-04739-9)
Supplement: Supplementary file 3 — Supplementary Data [file 42003_2023_4739_MOESM3_ESM.zip]

Archive with 27 entries (24 files):
- Supplemental Data _ Main Figures/
- Supplemental Data _ Main Figures/Figure 6 data.xlsx
- __MACOSX/
- __MACOSX/Supplemental Data _ Main Figures/
- __MACOSX/Supplemental Data _ Main Figures/._Figure 6 data.xlsx
- Supplemental Data _ Main Figures/.DS_Store
- __MACOSX/Supplemental Data _ Main Figures/._.DS_Store
- Supplemental Data _ Main Figures/~$Figure 4 data.xlsx
- __MACOSX/Supplemental Data _ Main Figures/._~$Figure 4 data.xlsx
- Supplemental Data _ Main Figures/Figure 7 data.xlsx
- __MACOSX/Supplemental Data _ Main Figures/._Figure 7 data.xlsx
- Supplemental Data _ Main Figures/Figure 1 data.xlsx
- __MACOSX/Supplemental Data _ Main Figures/._Figure 1 data.xlsx
- Supplemental Data _ Main Figures/Figure 4 data.xlsx
- __MACOSX/Supplemental Data _ Main Figures/._Figure 4 data.xlsx
- Supplemental Data _ Main Figures/Figure 2 data.xlsx
- __MACOSX/Supplemental Data _ Main Figures/._Figure 2 data.xlsx
- Supplemental Data _ Main Figures/Figure 3H_Blot_SAD.pdf
- __MACOSX/Supplemental Data _ Main Figures/._Figure 3H_Blot_SAD.pdf
- Supplemental Data _ Main Figures/Figure 8 data.xlsx
- __MACOSX/Supplemental Data _ Main Figures/._Figure 8 data.xlsx
- Supplemental Data _ Main Figures/Figure 5 data.xlsx
- __MACOSX/Supplemental Data _ Main Figures/._Figure 5 data.xlsx
- Supplemental Data _ Main Figures/Figure 3 data.xlsx
- __MACOSX/Supplemental Data _ Main Figures/._Figure 3 data.xlsx
- Supplemental Data _ Main Figures/~$DL-1 treatment on all 4 cell line.xlsx
- __MACOSX/Supplemental Data _ Main Figures/._~$DL-1 treatment on all 4 cell line.xlsx
