# Supplementary material for: A human iPSC-derived hepatocyte screen identifies compounds that inhibit production of Apolipoprotein B
Source: Commun Biol. 2023 Apr 24;6:452. doi: 10.1038/s42003-023-04739-9 (PMC10125972; doi:10.1038/s42003-023-04739-9)
Supplement: Supplementary file 3 — Supplementary Data [file 42003_2023_4739_MOESM3_ESM.zip › Supplemental Data _ Main Figures/Figure 6 data.xlsx]

## Sheet: FIG6 DL7 Pre Raw
Software Version	2.09.1
Experiment File Path:	C:\Users\Public\Documents\Experiments\RAY L\20191022 D30718 Pre.xpt
Protocol File Path:	C:\Users\Public\Documents\Protocols\ApoB ELISA 450 nm.prt
Plate Number	Plate 1
Date	2019-10-22
Time	17:42:57
Reader Type:	Synergy HTX
Reader Serial Number:	15103014
Reading Type	Reader
Procedure Details
Plate Type	96 WELL PLATE
Eject plate on completion
Read	Absorbance Endpoint
	Full Plate
	Wavelengths: 450
	Read Speed: Normal, Delay: 100 msec, Measurements/Data Point: 8
Results
Actual Temperature:	27.4
		1	2	3	4	5	6	7	8	9	10	11	12
	A	3.774	0.382	0.225	0.292	0.294	0.321	0.249	0.314	0.328	0.237	0.36	0.078	450
	B	2.823	3.595	2.99	3.464	3.532	3.551	3.583	3.618	3.578	3.687	3.844	0.33	450
	C	2.374	3.572	3.505	3.302	3.343	3.513	3.53	3.621	3.648	3.757	3.876	0.283	450
	D	2.104	3.513	3.397	3.36	3.437	3.357	3.369	3.652	3.617	3.596	3.83	0.069	450
	E	1.632	3.395	3.374	3.441	3.238	3.359	3.345	3.55	3.512	3.728	3.772	0.067	450
	F	1.275	3.789	3.635	3.582	3.686	3.317	3.634	3.582	3.57	3.644	3.685	0.117	450
	G	0.919	3.063	3.575	3.682	3.595	3.635	3.627	3.613	3.673	3.812	3.787	0.13	450
	H	0.619	0.321	0.224	0.299	0.139	0.123	0.121	0.247	0.257	0.303	0.141	0.064	450
		8 hour	DMSO	D28395	E64D	E64D+D28395
			0.382	0.294	0.314	0.36
		Pre	0.225	0.321	0.328	0.33
			0.292	0.249	0.237	0.283
			DMSO	D28395	E64D	E64D+D28395
			0.321	0.139	0.247	0.141
		Post	0.224	0.123	0.257	0.117
			0.299	0.121	0.303	0.13

## Sheet: FIG6 DL7 Pre-analysis
									a	0.3388	Concentration	Measurement	Concentration	Measurement
									b	2.164	50	0.5626	300	3.71
									c	201.9	51.86	0.5801	200	2.759
									d	5.147	53.79	0.5989	175	2.31
									MSE	0.001104	55.8	0.619	150	2.04
									R²	0.9988	57.88	0.6407	125	1.568
									SS	0.008836	60.03	0.6638	100	1.211
									SYX	0.047	62.27	0.6887	75	0.855
											64.59	0.7152	50	0.555
											66.99	0.7436
											69.49	0.7739
											72.07	0.8062
											74.76	0.8407
											77.54	0.8774
											80.43	0.9164
											83.43	0.9578
											86.53	1.002
											89.76	1.048
											93.1	1.098
											96.57	1.149
	Calibrator	Conc.	Well	Raw (Corrected)	Backfit	Recovery %					100.2	1.204
	Standard1	300	A1	3.71	299.4	99.81					103.9	1.262
	Standard2	200	B1	2.76	203.1	101.6					107.8	1.322
	Standard3	175	C1	2.31	170.6	97.49					111.8	1.386
	Standard4	150	D1	2.04	152.8	101.9					115.9	1.452
	Standard5	125	E1	1.57	123.2	98.55					120.3	1.521
	Standard6	100	F1	1.21	100.6	100.6					124.7	1.593
	Standard7	75	G1	0.855	75.85	101.1					129.4	1.668
	Standard8	50	H1	0.555	49.17	98.35					134.2	1.745
											139.2	1.825
											144.4	1.907
	Sample	Dilution	Well	Raw	Background Corrected	Conc.					149.8	1.992
	Unknown1	2	A2	0.382	0.318	< Curve					155.3	2.079				2	3	4	5	6	7	8	9	10	11	12
	Unknown2	2	B2	3.6	3.53	553.1					161.1	2.168			A	< Curve	< Curve	< Curve	< Curve	< Curve	< Curve	< Curve	< Curve	< Curve	< Curve	< Curve
	Unknown3	2	C2	3.57	3.51	547.6					167.1	2.258			B	553.1	433.3	523.3	538.4	542.8	550.2	558.6	549.1	575.8	618.7	< Curve
	Unknown4	2	D2	3.51	3.45	534.1					173.3	2.35			C	547.6	532.3	489.8	498	534.1	538	559.3	566	594.2	628.2	< Curve
	Unknown5	2	E2	3.4	3.33	508.6					179.8	2.443			D	534.1	509	501.4	517.5	500.8	503.2	567	558.4	553.3	614.6	< Curve
	Unknown6	2	F2	3.79	3.73	603					186.5	2.537			E	508.6	504.3	518.3	477.4	501.2	498.4	542.5	533.9	586.4	598.3	< Curve
	Unknown7	2	G2	3.06	3	445.7					193.4	2.632			F	603	562.8	550	575.5	492.8	562.5	550	547.2	565	575.3	< Curve
	Unknown8	2	H2	0.321	0.257	< Curve					200.6	2.727			G	445.7	548.4	574.5	553.1	562.8	560.8	557.4	572.2	609.5	602.4	< Curve
	Unknown9	2	A3	0.225	0.161	< Curve					208.1	2.822			H	< Curve	< Curve	< Curve	< Curve	< Curve	< Curve	< Curve	< Curve	< Curve	< Curve	< Curve
	Unknown10	2	B3	2.99	2.93	433.3					215.9	2.917
	Unknown11	2	C3	3.51	3.44	532.3					223.9	3.011
	Unknown12	2	D3	3.4	3.33	509					232.3	3.105
	Unknown13	2	E3	3.37	3.31	504.3					240.9	3.197
	Unknown14	2	F3	3.64	3.57	562.8					249.9	3.288
	Unknown15	2	G3	3.58	3.51	548.4					259.2	3.377
	Unknown16	2	H3	0.224	0.16	< Curve					268.8	3.465
	Unknown17	2	A4	0.292	0.228	< Curve					278.8	3.55
	Unknown18	2	B4	3.46	3.4	523.3					289.2	3.633
	Unknown19	2	C4	3.3	3.24	489.8					300	3.714
	Unknown20	2	D4	3.36	3.3	501.4					300	3.714
	Unknown21	2	E4	3.44	3.38	518.3
	Unknown22	2	F4	3.58	3.52	550
	Unknown23	2	G4	3.68	3.62	574.5
	Unknown24	2	H4	0.299	0.235	< Curve
	Unknown25	2	A5	0.294	0.23	< Curve
	Unknown26	2	B5	3.53	3.47	538.4
	Unknown27	2	C5	3.34	3.28	498
	Unknown28	2	D5	3.44	3.37	517.5
	Unknown29	2	E5	3.24	3.17	477.4
	Unknown30	2	F5	3.69	3.62	575.5
	Unknown31	2	G5	3.6	3.53	553.1
	Unknown32	2	H5	0.139	0.075	< Curve
	Unknown33	2	A6	0.321	0.257	< Curve
	Unknown34	2	B6	3.55	3.49	542.8
	Unknown35	2	C6	3.51	3.45	534.1
	Unknown36	2	D6	3.36	3.29	500.8
	Unknown37	2	E6	3.36	3.3	501.2
	Unknown38	2	F6	3.32	3.25	492.8
	Unknown39	2	G6	3.64	3.57	562.8
	Unknown40	2	H6	0.123	0.059	< Curve
	Unknown41	2	A7	0.249	0.185	< Curve
	Unknown42	2	B7	3.58	3.52	550.2
	Unknown43	2	C7	3.53	3.47	538
	Unknown44	2	D7	3.37	3.31	503.2
	Unknown45	2	E7	3.35	3.28	498.4
	Unknown46	2	F7	3.63	3.57	562.5
	Unknown47	2	G7	3.63	3.56	560.8
	Unknown48	2	H7	0.121	0.057	< Curve
	Unknown49	2	A8	0.314	0.25	< Curve
	Unknown50	2	B8	3.62	3.55	558.6
	Unknown51	2	C8	3.62	3.56	559.3
	Unknown52	2	D8	3.65	3.59	567
	Unknown53	2	E8	3.55	3.49	542.5
	Unknown54	2	F8	3.58	3.52	550
	Unknown55	2	G8	3.61	3.55	557.4
	Unknown56	2	H8	0.247	0.183	< Curve
	Unknown57	2	A9	0.328	0.264	< Curve
	Unknown58	2	B9	3.58	3.51	549.1
	Unknown59	2	C9	3.65	3.58	566
	Unknown60	2	D9	3.62	3.55	558.4
	Unknown61	2	E9	3.51	3.45	533.9
	Unknown62	2	F9	3.57	3.51	547.2
	Unknown63	2	G9	3.67	3.61	572.2
	Unknown64	2	H9	0.257	0.193	< Curve
	Unknown65	2	A10	0.237	0.173	< Curve
	Unknown66	2	B10	3.69	3.62	575.8
	Unknown67	2	C10	3.76	3.69	594.2
	Unknown68	2	D10	3.6	3.53	553.3
	Unknown69	2	E10	3.73	3.66	586.4
	Unknown70	2	F10	3.64	3.58	565
	Unknown71	2	G10	3.81	3.75	609.5
	Unknown72	2	H10	0.303	0.239	< Curve
	Unknown73	2	A11	0.36	0.296	< Curve
	Unknown74	2	B11	3.84	3.78	618.7
	Unknown75	2	C11	3.88	3.81	628.2
	Unknown76	2	D11	3.83	3.77	614.6
	Unknown77	2	E11	3.77	3.71	598.3
	Unknown78	2	F11	3.69	3.62	575.3
	Unknown79	2	G11	3.79	3.72	602.4
	Unknown80	2	H11	0.141	0.077	< Curve
	Unknown81	2	A12	0.078	0.014	< Curve
	Unknown82	2	B12	0.33	0.266	< Curve
	Unknown83	2	C12	0.283	0.219	< Curve
	Unknown84	2	D12	0.069	0.005	< Curve
	Unknown85	2	E12	0.067	0.003	< Curve
	Unknown86	2	F12	0.117	0.053	< Curve
	Unknown87	2	G12	0.13	0.066	< Curve
	Blank		H12	0.064	0	< Curve
The highlighted samples are outside the range of the curve fit and/or the range of the standards.

## Sheet: FIG6 DL7 Post-Raw
Software Version	2.09.1
Experiment File Path:	C:\Users\Public\Documents\Experiments\RAY L\20191022 D30718 Post.xpt
Protocol File Path:	C:\Users\Public\Documents\Protocols\ApoB ELISA 450 nm.prt
Plate Number	Plate 1
Date	2019-10-22
Time	17:44:39
Reader Type:	Synergy HTX
Reader Serial Number:	15103014
Reading Type	Reader
Procedure Details
Plate Type	96 WELL PLATE
Eject plate on completion
Read	Absorbance Endpoint
	Full Plate
	Wavelengths: 450
	Read Speed: Normal, Delay: 100 msec, Measurements/Data Point: 8
Results
Actual Temperature:	27.4
		1	2	3	4	5	6	7	8	9	10	11	12
	A	3.766	0.071	0.071	0.068	0.067	0.066	0.066	0.076	0.097	0.067	0.077	0.07	450
	B	2.78	3.723	3.443	3.539	3.761	3.559	3.546	3.552	3.404	3.258	3.496	0.067	450
	C	2.457	3.768	3.75	3.688	3.668	3.375	3.626	3.398	3.512	3.404	3.473	0.066	450
	D	2.078	3.032	2.789	2.945	3.107	2.251	2.261	1.42	1.423	1.166	1.119	0.068	450
	E	1.625	2.894	2.886	3.036	2.966	2.06	2.233	1.571	1.544	1.218	1.337	0.067	450
	F	1.266	2.588	2.543	3.574	3.621	3.547	3.571	3.731	3.745	3.795	3.884	0.074	450
	G	0.907	1.535	2.675	3.672	3.76	3.72	3.724	3.731	3.711	3.756	3.742	0.07	450
	H	0.604	0.066	0.067	0.067	0.067	0.08	0.076	0.066	0.065	0.102	0.069	0.066	450

## Sheet: FIG6 DL7 Post-analysis
									a	0.3262	Concentration	Measurement	Concentration	Measurement
									b	2.206	50	0.5452	300	3.7
									c	196.4	51.86	0.5626	200	2.714
									d	5.025	53.79	0.5814	175	2.391
									MSE	0.0002385	55.8	0.6016	150	2.012
									R²	0.9998	57.88	0.6233	125	1.559
									SS	0.001908	60.03	0.6465	100	1.2
									SYX	0.02184	62.27	0.6715	75	0.841
											64.59	0.6982	50	0.538
											66.99	0.7268
											69.49	0.7573
											72.07	0.79
											74.76	0.8248
											77.54	0.8619
											80.43	0.9014
											83.43	0.9434
											86.53	0.988
											89.76	1.035
											93.1	1.085
											96.57	1.138
	Calibrator	Conc.	Well	Raw (Corrected)	Backfit	Recovery %					100.2	1.194
	Standard1	300	A1	3.7	300	100					103.9	1.252
	Standard2	200	B1	2.71	199.3	99.66					107.8	1.313
	Standard3	175	C1	2.39	175.9	100.5					111.8	1.378
	Standard4	150	D1	2.01	150.9	100.6					115.9	1.445
	Standard5	125	E1	1.56	122.9	98.34					120.3	1.515
	Standard6	100	F1	1.2	100.6	100.6					124.7	1.588
	Standard7	75	G1	0.841	75.98	101.3					129.4	1.664
	Standard8	50	H1	0.538	49.22	98.43					134.2	1.743
											139.2	1.824
											144.4	1.907
	Sample	Dilution	Well	Raw	Background Corrected	Conc.					149.8	1.993
	Unknown1	2	A2	0.071	0.005	< Curve					155.3	2.081				2	3	4	5	6	7	8	9	10	11	12
	Unknown2	2	B2	3.72	3.66	587.9					161.1	2.17			A	< Curve	< Curve	< Curve	< Curve	< Curve	< Curve	< Curve	< Curve	< Curve	< Curve	< Curve
	Unknown3	2	C2	3.77	3.7	600.5					167.1	2.262			B	587.9	519.3	541.1	598.5	545.9	542.8	544.2	510.8	481	531.1	< Curve
	Unknown4	2	D2	3.03	2.97	439.6					173.3	2.354			C	600.5	595.4	578.5	573.2	504.6	562.4	509.5	534.8	510.8	525.9	< Curve
	Unknown5	2	E2	2.89	2.83	416.6					179.8	2.448			D	439.6	400	424.9	452.8	324.1	325.4	220.6	221	188.2	181.9	< Curve
	Unknown6	2	F2	2.59	2.52	370.2					186.5	2.542			E	416.6	415.3	440.3	428.4	299.6	321.8	239.2	235.9	195	210.2	< Curve
	Unknown7	2	G2	1.54	1.47	234.8					193.4	2.636			F	370.2	363.8	549.5	561.1	543	548.8	590.1	594	608.4	635.7	< Curve
	Unknown8	2	H2	0.066	0	< Curve					200.6	2.731			G	234.8	382.8	574.2	598.3	587.1	588.2	590.1	584.6	597.1	593.2	< Curve
	Unknown9	2	A3	0.071	0.005	< Curve					208.1	2.826			H	< Curve	< Curve	< Curve	< Curve	< Curve	< Curve	< Curve	< Curve	< Curve	< Curve	< Curve
	Unknown10	2	B3	3.44	3.38	519.3					215.9	2.92
	Unknown11	2	C3	3.75	3.68	595.4					223.9	3.013
	Unknown12	2	D3	2.79	2.72	400					232.3	3.105
	Unknown13	2	E3	2.89	2.82	415.3					240.9	3.196
	Unknown14	2	F3	2.54	2.48	363.8					249.9	3.285
	Unknown15	2	G3	2.68	2.61	382.8					259.2	3.373
	Unknown16	2	H3	0.067	0.001	< Curve					268.8	3.458
	Unknown17	2	A4	0.068	0.002	< Curve					278.8	3.541
	Unknown18	2	B4	3.54	3.47	541.1					289.2	3.622
	Unknown19	2	C4	3.69	3.62	578.5					300	3.7
	Unknown20	2	D4	2.95	2.88	424.9					300	3.7
	Unknown21	2	E4	3.04	2.97	440.3
	Unknown22	2	F4	3.57	3.51	549.5
	Unknown23	2	G4	3.67	3.61	574.2
	Unknown24	2	H4	0.067	0.001	< Curve
	Unknown25	2	A5	0.067	0.001	< Curve
	Unknown26	2	B5	3.76	3.7	598.5
	Unknown27	2	C5	3.67	3.6	573.2
	Unknown28	2	D5	3.11	3.04	452.8
	Unknown29	2	E5	2.97	2.9	428.4
	Unknown30	2	F5	3.62	3.56	561.1
	Unknown31	2	G5	3.76	3.69	598.3
	Unknown32	2	H5	0.067	0.001	< Curve
	Unknown33	2	A6	0.066	0	< Curve
	Unknown34	2	B6	3.56	3.49	545.9
	Unknown35	2	C6	3.38	3.31	504.6
	Unknown36	2	D6	2.25	2.19	324.1
	Unknown37	2	E6	2.06	1.99	299.6
	Unknown38	2	F6	3.55	3.48	543
	Unknown39	2	G6	3.72	3.65	587.1
	Unknown40	2	H6	0.08	0.014	< Curve
	Unknown41	2	A7	0.066	0	< Curve
	Unknown42	2	B7	3.55	3.48	542.8
	Unknown43	2	C7	3.63	3.56	562.4
	Unknown44	2	D7	2.26	2.2	325.4
	Unknown45	2	E7	2.23	2.17	321.8
	Unknown46	2	F7	3.57	3.51	548.8
	Unknown47	2	G7	3.72	3.66	588.2
	Unknown48	2	H7	0.076	0.01	< Curve
	Unknown49	2	A8	0.076	0.01	< Curve
	Unknown50	2	B8	3.55	3.49	544.2
	Unknown51	2	C8	3.4	3.33	509.5
	Unknown52	2	D8	1.42	1.35	220.6
	Unknown53	2	E8	1.57	1.51	239.2
	Unknown54	2	F8	3.73	3.67	590.1
	Unknown55	2	G8	3.73	3.67	590.1
	Unknown56	2	H8	0.066	0	< Curve
	Unknown57	2	A9	0.097	0.031	< Curve
	Unknown58	2	B9	3.4	3.34	510.8
	Unknown59	2	C9	3.51	3.45	534.8
	Unknown60	2	D9	1.42	1.36	221
	Unknown61	2	E9	1.54	1.48	235.9
	Unknown62	2	F9	3.75	3.68	594
	Unknown63	2	G9	3.71	3.65	584.6
	Unknown64	2	H9	0.065	-0.001	< Curve
	Unknown65	2	A10	0.067	0.001	< Curve
	Unknown66	2	B10	3.26	3.19	481
	Unknown67	2	C10	3.4	3.34	510.8
	Unknown68	2	D10	1.17	1.1	188.2
	Unknown69	2	E10	1.22	1.15	195
	Unknown70	2	F10	3.8	3.73	608.4
	Unknown71	2	G10	3.76	3.69	597.1
	Unknown72	2	H10	0.102	0.036	< Curve
	Unknown73	2	A11	0.077	0.011	< Curve
	Unknown74	2	B11	3.5	3.43	531.1
	Unknown75	2	C11	3.47	3.41	525.9
	Unknown76	2	D11	1.12	1.05	181.9
	Unknown77	2	E11	1.34	1.27	210.2
	Unknown78	2	F11	3.88	3.82	635.7
	Unknown79	2	G11	3.74	3.68	593.2
	Unknown80	2	H11	0.069	0.003	< Curve
	Unknown81	2	A12	0.07	0.004	< Curve
	Unknown82	2	B12	0.067	0.001	< Curve
	Unknown83	2	C12	0.066	0	< Curve
	Unknown84	2	D12	0.068	0.002	< Curve
	Unknown85	2	E12	0.067	0.001	< Curve
	Unknown86	2	F12	0.074	0.008	< Curve
	Unknown87	2	G12	0.07	0.004	< Curve
	Blank		H12	0.066	0	< Curve
The highlighted samples are outside the range of the curve fit and/or the range of the standards.

## Sheet: FIG6 DL7 Analysis
Pre	2	3	4	5	6	7	8	9	10	11	12		Pre	2	3	4	5	6	7	8	9	10	11	12
A	< Curve	< Curve	< Curve	< Curve	< Curve	< Curve	< Curve	< Curve	< Curve	< Curve	< Curve		A	DMSO			D28395			E64D
B	553.1	433.3	523.3	538.4	542.8	550.2	558.6	549.1	575.8	618.7	< Curve		B	0.09375		0.1875		0.375		0.75		1.5		D28395+E64D
C	547.6	532.3	489.8	498	534.1	538	559.3	566	594.2	628.2	< Curve		C
D	534.1	509	501.4	517.5	500.8	503.2	567	558.4	553.3	614.6	< Curve		D	3		6		12		24		48
E	508.6	504.3	518.3	477.4	501.2	498.4	542.5	533.9	586.4	598.3	< Curve		E											D28395+E64D
F	603	562.8	550	575.5	492.8	562.5	550	547.2	565	575.3	< Curve		F	D28395 (2µg/mL)		R2		R3		DMSO		DMSO
G	445.7	548.4	574.5	553.1	562.8	560.8	557.4	572.2	609.5	602.4	< Curve		G
H	< Curve	< Curve	< Curve	< Curve	< Curve	< Curve	< Curve	< Curve	< Curve	< Curve	< Curve		H	DMSO			D28395			E64D
Post	2	3	4	5	6	7	8	9	10	11	12		Post	2	3	4	5	6	7	8	9	10	11	12
A	< Curve	< Curve	< Curve	< Curve	< Curve	< Curve	< Curve	< Curve	< Curve	< Curve	< Curve		A
B	587.9	519.3	541.1	598.5	545.9	542.8	544.2	510.8	481	531.1	< Curve		B	0.09375		0.1875		0.375		0.75		1.5
C	600.5	595.4	578.5	573.2	504.6	562.4	509.5	534.8	510.8	525.9	< Curve		C
D	439.6	400	424.9	452.8	324.1	325.4	220.6	221	188.2	181.9	< Curve		D	3		6		12		24		48
E	416.6	415.3	440.3	428.4	299.6	321.8	239.2	235.9	195	210.2	< Curve		E
F	370.2	363.8	549.5	561.1	543	548.8	590.1	594	608.4	635.7	< Curve		F	D28395 (2µg/mL)		R2		R3		DMSO		DMSO
G	234.8	382.8	574.2	598.3	587.1	588.2	590.1	584.6	597.1	593.2	< Curve		G
H	< Curve	< Curve	< Curve	< Curve	< Curve	< Curve	< Curve	< Curve	< Curve	< Curve	< Curve		H
Pre:Post	2	3	4	5	6	7	8	9	10	11	12
A	#VALUE!	#VALUE!	#VALUE!	#VALUE!	#VALUE!	#VALUE!	#VALUE!	#VALUE!	#VALUE!	#VALUE!	#VALUE!
B	1.06292	1.19848	1.03401	1.11163	1.00571	0.98655	0.974221	0.930249	0.835359	0.858413	#VALUE!
C	1.0966	1.11854	1.18109	1.151	0.944767	1.04535	0.91096	0.944876	0.859643	0.837154	#VALUE!
D	0.823067	0.785855	0.847427	0.874976	0.647165	0.646661	0.389065	0.395774	0.340141	0.295965	#VALUE!
E	0.819111	0.823518	0.849508	0.897361	0.597765	0.645666	0.440922	0.441843	0.332538	0.351329	#VALUE!
F	0.61393	0.646411	0.999091	0.974978	1.10187	0.975644	1.07291	1.08553	1.07681	1.10499	#VALUE!
G	0.526812	0.698031	0.999478	1.08172	1.04318	1.04886	1.05867	1.02167	0.979655	0.984728	#VALUE!
H	#VALUE!	#VALUE!	#VALUE!	#VALUE!	#VALUE!	#VALUE!	#VALUE!	#VALUE!	#VALUE!	#VALUE!	#VALUE!
										DMSO ratio	1.04812
Normalized	2	3	4	5	6	7	8	9	10	11	12
A	#VALUE!	#VALUE!	#VALUE!	#VALUE!	#VALUE!	#VALUE!	#VALUE!	#VALUE!	#VALUE!	#VALUE!	#VALUE!
B	1.01412	1.14345	0.986543	1.06059	0.959538	0.941257	0.929494	0.887541	0.797008	0.819003	#VALUE!
C	1.04626	1.06719	1.12687	1.09816	0.901392	0.99736	0.869138	0.901497	0.820177	0.79872	#VALUE!
D	0.785279	0.749776	0.808521	0.834805	0.617453	0.616973	0.371203	0.377603	0.324525	0.282377	#VALUE!
E	0.781505	0.78571	0.810507	0.856162	0.570322	0.616023	0.420679	0.421558	0.317271	0.335199	#VALUE!
F	0.585745	0.616734	0.953222	0.930217	1.05128	0.930852	1.02365	1.03569	1.02738	1.05426	#VALUE!
G	0.502626	0.665984	0.953591	1.03206	0.995284	1.00071	1.01006	0.974765	0.934679	0.939518	#VALUE!
H	#VALUE!	#VALUE!	#VALUE!	#VALUE!	#VALUE!	#VALUE!	#VALUE!	#VALUE!	#VALUE!	#VALUE!	#VALUE!
MW	338.43
µM	0.277014	0.554029	1.10806	2.21612	4.43223	8.86446	17.7289	35.4578	70.9157	141.831
Dose	0.09375	0.1875	0.375	0.75	1.5	3	6	12	24	48	D28395	R2	R3	DMSO
ratio	1.01412	0.986543	0.959538	0.929494	0.797008	0.785279	0.808521	0.617453	0.371203	0.324525	0.585745	0.953222	1.05128	1.02365	1.02738
	1.04626	1.12687	0.901392	0.869138	0.820177	0.781505	0.810507	0.570322	0.420679	0.317271	0.502626	0.953591	0.995284	1.01006	0.934679
	1.14345	1.06059	0.941257	0.887541	0.819003	0.749776	0.834805	0.616973	0.377603	0.282377	0.616734	0.930217	0.930852	1.03569	1.05426
	1.06719	1.09816	0.99736	0.901497	0.79872	0.78571	0.856162	0.616023	0.421558	0.335199	0.665984	1.03206	1.00071	0.974765	0.939518
Mean	1.06776	1.06804	0.949887	0.896917	0.808727	0.775568	0.827499	0.605193	0.397761	0.314843	0.592772	0.967272	0.99453	1
STD	0.0549837	0.060733	0.0398878	0.0254418	0.0125721	0.017298	0.0225378	0.0232549	0.0270996	0.0228622	0.0685806	0.0445534	0.0493764	0.0450229
ttest	0.0849823	0.107328	0.0912161	0.000553552	1.61821e-06	2.73958e-07	5.0215e-06	2.46795e-09	1.86526e-10	1.00944e-11	0.000268671	0.27595	0.858848
										0	0.09375	0.1875	0.375	0.75	1.5	3	6	12	24	48
										1.02365	1.01412	0.986543	0.959538	0.929494	0.797008	0.785279	0.808521	0.617453	0.371203	0.324525
										1.01006	1.04626	1.12687	0.901392	0.869138	0.820177	0.781505	0.810507	0.570322	0.420679	0.317271
										1.03569	1.14345	1.06059	0.941257	0.887541	0.819003	0.749776	0.834805	0.616973	0.377603	0.282377
										0.974765	1.06719	1.09816	0.99736	0.901497	0.79872	0.78571	0.856162	0.616023	0.421558	0.335199
													Concentration	Response 1	Response 2	Response 3	Response 4	Concentration	Response 1	Response 2	Response 3	Response 4
													0	1.02365	1.01006	1.03569	0.974765	0	102.365	101.006	103.569	97.4765
													0.09375	1.01412	1.04626	1.14345	1.06719	0.09375	101.412	104.626	114.345	106.719
													0.1875	0.986543	1.12687	1.06059	1.09816	0.1875	98.6543	112.687	106.059	109.816
													0.375	0.959538	0.901392	0.941257	0.99736	0.375	95.9538	90.1392	94.1257	99.736
													0.75	0.929494	0.869138	0.887541	0.901497	0.75	92.9494	86.9138	88.7541	90.1497
													1.5	0.797008	0.820177	0.819003	0.79872	1.5	79.7008	82.0177	81.9003	79.872
													3	0.785279	0.781505	0.749776	0.78571	3	78.5279	78.1505	74.9776	78.571
													6	0.808521	0.810507	0.834805	0.856162	6	80.8521	81.0507	83.4805	85.6162
													12	0.617453	0.570322	0.616973	0.616023	12	61.7453	57.0322	61.6973	61.6023
													24	0.371203	0.420679	0.377603	0.421558	24	37.1203	42.0679	37.7603	42.1558
													48	0.324525	0.317271	0.282377	0.335199	48	32.4525	31.7271	28.2377	33.5199
														ug/mL	µM
													EC50	1.752	5.17685

## Sheet: FIG6 DL7 Analysis (2)
Pre	2	3	4	5	6	7	8	9	10	11	12		Pre	2	3	4	5	6	7	8	9	10	11	12
A	< Curve	< Curve	< Curve	< Curve	< Curve	< Curve	< Curve	< Curve	< Curve	< Curve	< Curve		A	DMSO			D28395			E64D
B	553.1	433.3	523.3	538.4	542.8	550.2	558.6	549.1	575.8	618.7	< Curve		B	0.09375		0.1875		0.375		0.75		1.5		D28395+E64D
C	547.6	532.3	489.8	498	534.1	538	559.3	566	594.2	628.2	< Curve		C
D	534.1	509	501.4	517.5	500.8	503.2	567	558.4	553.3	614.6	< Curve		D	3		6		12		24		48
E	508.6	504.3	518.3	477.4	501.2	498.4	542.5	533.9	586.4	598.3	< Curve		E											D28395+E64D
F	603	562.8	550	575.5	492.8	562.5	550	547.2	565	575.3	< Curve		F	D28395 (2µg/mL)		R2		R3		DMSO		DMSO
G	445.7	548.4	574.5	553.1	562.8	560.8	557.4	572.2	609.5	602.4	< Curve		G
H	< Curve	< Curve	< Curve	< Curve	< Curve	< Curve	< Curve	< Curve	< Curve	< Curve	< Curve		H	DMSO			D28395			E64D
Post	2	3	4	5	6	7	8	9	10	11	12		Post	2	3	4	5	6	7	8	9	10	11	12
A	< Curve	< Curve	< Curve	< Curve	< Curve	< Curve	< Curve	< Curve	< Curve	< Curve	< Curve		A
B	587.9	519.3	541.1	598.5	545.9	542.8	544.2	510.8	481	531.1	< Curve		B	0.09375		0.1875		0.375		0.75		1.5
C	600.5	595.4	578.5	573.2	504.6	562.4	509.5	534.8	510.8	525.9	< Curve		C
D	439.6	400	424.9	452.8	324.1	325.4	220.6	221	188.2	181.9	< Curve		D	3		6		12		24		48
E	416.6	415.3	440.3	428.4	299.6	321.8	239.2	235.9	195	210.2	< Curve		E
F	370.2	363.8	549.5	561.1	543	548.8	590.1	594	608.4	635.7	< Curve		F	D28395 (2µg/mL)		R2		R3		DMSO		DMSO
G	234.8	382.8	574.2	598.3	587.1	588.2	590.1	584.6	597.1	593.2	< Curve		G
H	< Curve	< Curve	< Curve	< Curve	< Curve	< Curve	< Curve	< Curve	< Curve	< Curve	< Curve		H
Pre:Post	2	3	4	5	6	7	8	9	10	11	12
A	#VALUE!	#VALUE!	#VALUE!	#VALUE!	#VALUE!	#VALUE!	#VALUE!	#VALUE!	#VALUE!	#VALUE!	#VALUE!
B	1.06292	1.19848	1.03401	1.11163	1.00571	0.98655	0.974221	0.930249	0.835359	0.858413	#VALUE!
C	1.0966	1.11854	1.18109	1.151	0.944767	1.04535	0.91096	0.944876	0.859643	0.837154	#VALUE!
D	0.823067	0.785855	0.847427	0.874976	0.647165	0.646661	0.389065	0.395774	0.340141	0.295965	#VALUE!
E	0.819111	0.823518	0.849508	0.897361	0.597765	0.645666	0.440922	0.441843	0.332538	0.351329	#VALUE!
F	0.61393	0.646411	0.999091	0.974978	1.10187	0.975644	1.07291	1.08553	1.07681	1.10499	#VALUE!
G	0.526812	0.698031	0.999478	1.08172	1.04318	1.04886	1.05867	1.02167	0.979655	0.984728	#VALUE!
H	#VALUE!	#VALUE!	#VALUE!	#VALUE!	#VALUE!	#VALUE!	#VALUE!	#VALUE!	#VALUE!	#VALUE!	#VALUE!
										DMSO ratio	1.04812
Normalized	2	3	4	5	6	7	8	9	10	11	12
A	#VALUE!	#VALUE!	#VALUE!	#VALUE!	#VALUE!	#VALUE!	#VALUE!	#VALUE!	#VALUE!	#VALUE!	#VALUE!
B	1.01412	1.14345	0.986543	1.06059	0.959538	0.941257	0.929494	0.887541	0.797008	0.819003	#VALUE!
C	1.04626	1.06719	1.12687	1.09816	0.901392	0.99736	0.869138	0.901497	0.820177	0.79872	#VALUE!
D	0.785279	0.749776	0.808521	0.834805	0.617453	0.616973	0.371203	0.377603	0.324525	0.282377	#VALUE!
E	0.781505	0.78571	0.810507	0.856162	0.570322	0.616023	0.420679	0.421558	0.317271	0.335199	#VALUE!
F	0.585745	0.616734	0.953222	0.930217	1.05128	0.930852	1.02365	1.03569	1.02738	1.05426	#VALUE!
G	0.502626	0.665984	0.953591	1.03206	0.995284	1.00071	1.01006	0.974765	0.934679	0.939518	#VALUE!
H	#VALUE!	#VALUE!	#VALUE!	#VALUE!	#VALUE!	#VALUE!	#VALUE!	#VALUE!	#VALUE!	#VALUE!	#VALUE!
MW	338.43
µM	0.277014	0.554029	1.10806	2.21612	4.43223	8.86446	17.7289	35.4578	70.9157	141.831
Dose	0.09375	0.1875	0.375	0.75	1.5	3	6	12	24	48	D28395	R2	R3	DMSO
ratio	1.01412	0.986543	0.959538	0.929494	0.797008	0.785279	0.808521	0.617453	0.371203	0.324525	0.585745	0.953222	1.05128	1.02365	1.02738
	1.04626	1.12687	0.901392	0.869138	0.820177	0.781505	0.810507	0.570322	0.420679	0.317271	0.502626	0.953591	0.995284	1.01006	0.934679
	1.14345	1.06059	0.941257	0.887541	0.819003	0.749776	0.834805	0.616973	0.377603	0.282377	0.616734	0.930217	0.930852	1.03569	1.05426
	1.06719	1.09816	0.99736	0.901497	0.79872	0.78571	0.856162	0.616023	0.421558	0.335199	0.665984	1.03206	1.00071	0.974765	0.939518
Mean	1.06776	1.06804	0.949887	0.896917	0.808727	0.775568	0.827499	0.605193	0.397761	0.314843	0.592772	0.967272	0.99453	1
STD	0.0549837	0.060733	0.0398878	0.0254418	0.0125721	0.017298	0.0225378	0.0232549	0.0270996	0.0228622	0.0685806	0.0445534	0.0493764	0.0450229
ttest	0.0849823	0.107328	0.0912161	0.000553552	1.61821e-06	2.73958e-07	5.0215e-06	2.46795e-09	1.86526e-10	1.00944e-11	0.000268671	0.27595	0.858848
										0	0.09375	0.1875	0.375	0.75	1.5	3	6	12	24	48
										1.02365	1.01412	0.986543	0.959538	0.929494	0.797008	0.785279	0.808521	0.617453	0.371203	0.324525
										1.01006	1.04626	1.12687	0.901392	0.869138	0.820177	0.781505	0.810507	0.570322	0.420679	0.317271
										1.03569	1.14345	1.06059	0.941257	0.887541	0.819003	0.749776	0.834805	0.616973	0.377603	0.282377
										0.974765	1.06719	1.09816	0.99736	0.901497	0.79872	0.78571	0.856162	0.616023	0.421558	0.335199
													Concentration	Response 1	Response 2	Response 3	Response 4	Concentration	Response 1	Response 2	Response 3	Response 4
													0	1.02365	1.01006	1.03569	0.974765	0	102.365	101.006	103.569	97.4765
													0.09375	1.01412	1.04626	1.14345	1.06719	0.09375	101.412	104.626	114.345	106.719
													0.1875	0.986543	1.12687	1.06059	1.09816	0.1875	98.6543	112.687	106.059	109.816
													0.375	0.959538	0.901392	0.941257	0.99736	0.375	95.9538	90.1392	94.1257	99.736
													0.75	0.929494	0.869138	0.887541	0.901497	0.75	92.9494	86.9138	88.7541	90.1497
													1.5	0.797008	0.820177	0.819003	0.79872	1.5	79.7008	82.0177	81.9003	79.872
													3	0.785279	0.781505	0.749776	0.78571	3	78.5279	78.1505	74.9776	78.571
													6	0.808521	0.810507	0.834805	0.856162	6	80.8521	81.0507	83.4805	85.6162
													12	0.617453	0.570322	0.616973	0.616023	12	61.7453	57.0322	61.6973	61.6023
													24	0.371203	0.420679	0.377603	0.421558	24	37.1203	42.0679	37.7603	42.1558
													48	0.324525	0.317271	0.282377	0.335199	48	32.4525	31.7271	28.2377	33.5199
														ug/mL	µM
													EC50	1.752	5.17685

## Sheet: FIG6 DL7 Cell Viability
Software Version	2.09.1
Experiment File Path:	C:\Users\Public\Documents\Experiments\RAY L\20191011 D30718 Cell Viability.xpt
Protocol File Path:	C:\Users\Public\Documents\Protocols\Luceiferase assay 0.5 s integration.prt
Plate Number	Plate 1
Date	2019-10-11
Time	13:27:41
Reader Type:	Synergy HTX
Reader Serial Number:	15103014
Reading Type	Reader
Procedure Details
Plate Type	96 WELL PLATE
Eject plate on completion
Read	Luminescence Endpoint
	Full Plate
	Integration Time: 0:00.50 (MM:SS.ss)
	Filter Set 1
	Emission: Hole
	Optics: Top, Gain: 135
	Read Speed: Normal, Delay: 100 msec
	Extended Dynamic Range
	Read Height: 1 mm
Results
Actual Temperature:	26.1
		1	2	3	4	5	6	7	8	9	10	11	12
	A	6	11	12	9	14	17	11	9	11	11	13	4	Lum
	B	14	5389	3546	5138	5459	4983	4997	5371	5272	5326	4659	7	Lum
	C	12	5194	5182	4832	4754	5073	4954	5049	5385	5504	4845	6	Lum
	D	13	5593	5581	5060	5254	3381	3282	2025	1771	861	746	7	Lum
	E	14	5496	5578	4801	5110	3434	3537	2095	1921	935	866	7	Lum
	F	13	4939	5217	5067	5306	5097	5258	5343	5032	4879	4789	9	Lum
	G	13	4359	5033	4953	4808	4936	5095	4950	4696	4571	4334	8	Lum
	H	3	9	20	11	16	15	18	19	13	9	10	5	Lum
		1	2	3	4	5	6	7	8	9	10	11	12
	A
	B		0.09375		0.1875		0.375		0.75		1.5
	C
	D		3		6		12		24		48
	E
	F		D28395		R2		R3		DMSO 0.5%		DMSO 0.5%
	G
	H
			0.09375	0.1875	0.375	0.75	1.5	3	6	12	24	48	D28395	R2	R3	DMSO 0.5%	DMSO 0.5%
			5389	5138	4983	5371	5326	5593	5060	3381	2025	861	4939	5067	5097	5343	4879
			5194	4832	5073	5049	5504	5496	4801	3434	2095	935	4359	4953	4936	4950	4571
				5459	4997	5272	4659	5581	5254	3282	1771	746	5217	5306	5258	5032	4789
			5182	4754	4954	5385	4845	5578	5110	3537	1921	866	5033	4808	5095	4696	4334
		Mean	5255	5045.75	5001.75	5269.25	5083.5	5562	5056.25	3408.5	1953	852	4887	5033.5	5096.5	4824.25
		STDEV	116.202	321.503	50.7633	155.208	396.95	44.4747	188.998	106.334	140.826	78.3199	370.452	210.324	131.46	305.484
		ttest	0.0082389	0.297645	0.149566	0.00749411	0.304597	0.000197409	0.139624	5.6355e-07	7.48685e-10	1.5222e-10	0.781248	0.200099	0.0568594
			0.09375	0.1875	0.375	0.75	1.5	3	6	12	24	48	D28395	R2	R3	DMSO 0.5%	DMSO 0.5%
		% of DMSO	1.11706	1.06504	1.03291	1.11333	1.10401	1.15935	1.04887	0.700834	0.397332	0.178473	1.02379	1.05032	1.05654	1.10753	1.01135
			1.07664	1.00161	1.05156	1.04659	1.1409	1.13924	0.995181	0.71182	0.411066	0.193813	0.90356	1.02669	1.02316	1.02607	0.947505
				1.13157	1.03581	1.09281	0.965746	1.15686	1.08908	0.680313	0.347493	0.154635	1.08141	1.09986	1.08991	1.04306	0.992693
			1.07416	0.985438	1.0269	1.11624	1.0043	1.15624	1.05923	0.733171	0.376925	0.17951	1.04327	0.996632	1.05612	0.973416	0.898378
		Mean	1.08929	1.04591	1.03679	1.09224	1.05374	1.15293	1.04809	0.706535	0.383204	0.176608	1.01301	1.04337	1.05643	1
		STDEV	0.0240871	0.0666431	0.0105225	0.0321725	0.0822823	0.00921899	0.0391767	0.0220416	0.0276319	0.0162346	0.0767895	0.0435973	0.0272498	0.0552951
		Ttest	0.0082389	0.297645	0.149566	0.00749411	0.304597	0.000197409	0.139624	5.6355e-07	4.71614e-10	1.5222e-10	0.781248	0.200099	0.0568594	0.326899
			0.09375	0.1875	0.375	0.75	1.5	3	6	12	24	48	D28395	Cyn	R1	DMSO 0.5%	DMSO 0.5%
		% of DMSO	111.706
		Mean
		STDEV

## Sheet: FIG6 DL7 Combine figure
								Dose	0.09375	0.1875	0.75	3	12	48
								ratio	1.01412	0.986543	0.929494	0.785279	0.617453	0.324525
									1.04626	1.12687	0.869138	0.781505	0.570322	0.317271
									1.14345	1.06059	0.887541	0.749776	0.616973	0.282377
									1.06719	1.09816	0.901497	0.78571	0.616023	0.335199
								Mean	1.06776	1.06804	0.896917	0.775568	0.605193	0.314843
								STD	0.0549837	0.060733	0.0254418	0.017298	0.0232549	0.0228622
								ttest	0.0849823	0.107328	0.000553552	2.73958e-07	2.46795e-09	1.00944e-11
									0.09375	0.1875	0.75	3	12	48
								% of DMSO	1.11706	1.06504	1.11333	1.15935	0.700834	0.178473
									1.07664	1.00161	1.04659	1.13924	0.71182	0.193813
										1.13157	1.09281	1.15686	0.680313	0.154635
									1.07416	0.985438	1.11624	1.15624	0.733171	0.17951
								Mean	1.08929	1.04591	1.09224	1.15293	0.706535	0.176608
								STDEV	0.0240871	0.0666431	0.0321725	0.00921899	0.0220416	0.0162346
								Ttest	0.0082389	0.297645	0.00749411	0.000197409	5.6355e-07	1.5222e-10

## Sheet: FIG6 DL10 Pre Raw
Software Version	2.09.1
Experiment File Path:	C:\Users\Public\Documents\Experiments\RAY L\20191022 D26711 Pre.xpt
Protocol File Path:	C:\Users\Public\Documents\Protocols\ApoB ELISA 450 nm.prt
Plate Number	Plate 1
Date	2019-10-22
Time	17:38:46
Reader Type:	Synergy HTX
Reader Serial Number:	15103014
Reading Type	Reader
Procedure Details
Plate Type	96 WELL PLATE
Eject plate on completion
Read	Absorbance Endpoint
	Full Plate
	Wavelengths: 450
	Read Speed: Normal, Delay: 100 msec, Measurements/Data Point: 8
Results
Actual Temperature:	27.4
		1	2	3	4	5	6	7	8	9	10	11	12
	A	3.613	0.382	0.262	0.252	0.442	0.515	0.281	0.472	0.295	0.204	0.333	0.068	450
	B	2.671	3.739	3.698	3.625	3.769	3.739	3.725	3.614	3.624	3.849	3.92	0.286	450
	C	2.372	3.855	3.813	3.859	3.674	3.701	3.427	3.805	3.755	3.809	3.896	0.295	450
	D	1.963	3.729	3.38	3.437	3.665	3.665	3.617	3.645	3.759	3.774	3.953	0.07	450
	E	1.577	3.688	3.631	3.781	3.675	3.629	3.734	3.755	3.811	3.93	3.964	0.075	450
	F	1.279	3.029	3.89	3.678	3.692	3.474	3.526	3.57	3.569	3.9	3.873	0.095	450
	G	0.86	3.816	3.621	3.875	3.835	3.728	3.845	3.843	3.846	3.917	3.946	0.111	450
	H	0.597	0.27	0.163	0.194	0.096	0.11	0.098	0.172	0.168	0.177	0.102	0.067	450

## Sheet: FIG6 DL10 Pre-analysis
									a	0.292	Concentration	Measurement	Concentration	Measurement
									b	2.094	50	0.5294	300	3.546
									c	202.7	51.86	0.5473	200	2.604
									d	4.981	53.79	0.5664	175	2.305
									MSE	0.0006512	55.8	0.5869	150	1.896
									R²	0.9993	57.88	0.6088	125	1.51
									SS	0.00521	60.03	0.6322	100	1.212
									SYX	0.03609	62.27	0.6571	75	0.793
											64.59	0.6837	50	0.53
											66.99	0.7121
											69.49	0.7424
											72.07	0.7745
											74.76	0.8087
											77.54	0.8449
											80.43	0.8834
											83.43	0.9241
											86.53	0.9672
											89.76	1.013
											93.1	1.061
											96.57	1.111
	Calibrator	Conc.	Well	Raw (Corrected)	Backfit	Recovery %					100.2	1.164
	Standard1	300	A1	3.55	299.7	99.89					103.9	1.22
	Standard2	200	B1	2.6	200	100					107.8	1.278
	Standard3	175	C1	2.3	176.9	101.1					111.8	1.339
	Standard4	150	D1	1.9	148.3	98.88					115.9	1.403
	Standard5	125	E1	1.51	122.9	98.35					120.3	1.469
	Standard6	100	F1	1.21	103.4	103.4					124.7	1.538
	Standard7	75	G1	0.793	73.53	98.05					129.4	1.609
	Standard8	50	H1	0.53	50.06	100.1					134.2	1.683
											139.2	1.759
											144.4	1.837
	Sample	Dilution	Well	Raw	Background Corrected	Conc.					149.8	1.917
	Unknown1	2	A2	0.382	0.315	32.08					155.3	2				2	3	4	5	6	7	8	9	10	11	12
	Unknown2	2	B2	3.74	3.67	637.7					161.1	2.084			A	32.08	< Curve	< Curve	59.56	81.12	< Curve	69.23	< Curve	< Curve	< Curve	< Curve
	Unknown3	2	C2	3.86	3.79	677.4					167.1	2.169			B	637.7	624.7	602.8	647.5	637.7	633.2	599.6	602.5	675.2	701.9	< Curve
	Unknown4	2	D2	3.73	3.66	634.5					173.3	2.256			C	677.4	662.5	678.9	617.4	625.7	549.8	659.7	642.9	661.1	692.7	< Curve
	Unknown5	2	E2	3.69	3.62	621.6					179.8	2.344			D	634.5	538.4	552.3	614.6	614.6	600.5	608.7	644.2	649.2	715.1	< Curve
	Unknown6	2	F2	3.03	2.96	463.3					186.5	2.432			E	621.6	604.6	651.5	617.7	604	636.1	642.9	661.8	705.9	719.6	< Curve
	Unknown7	2	G2	3.82	3.75	663.5					193.4	2.522			F	463.3	690.4	618.6	622.9	561.6	575.2	587.2	586.9	694.2	684	< Curve
	Unknown8	2	H2	0.27	0.203	< Curve					200.6	2.611			G	663.5	601.7	684.8	670.2	634.2	673.8	673.1	674.2	700.8	712.3	< Curve
	Unknown9	2	A3	0.262	0.195	< Curve					208.1	2.701			H	< Curve	< Curve	< Curve	< Curve	< Curve	< Curve	< Curve	< Curve	< Curve	< Curve	< Curve
	Unknown10	2	B3	3.7	3.63	624.7					215.9	2.791
	Unknown11	2	C3	3.81	3.75	662.5					223.9	2.88
	Unknown12	2	D3	3.38	3.31	538.4					232.3	2.968
	Unknown13	2	E3	3.63	3.56	604.6					240.9	3.056
	Unknown14	2	F3	3.89	3.82	690.4					249.9	3.142
	Unknown15	2	G3	3.62	3.55	601.7					259.2	3.227
	Unknown16	2	H3	0.163	0.096	< Curve					268.8	3.31
	Unknown17	2	A4	0.252	0.185	< Curve					278.8	3.392
	Unknown18	2	B4	3.63	3.56	602.8					289.2	3.471
	Unknown19	2	C4	3.86	3.79	678.9					300	3.548
	Unknown20	2	D4	3.44	3.37	552.3					300	3.548
	Unknown21	2	E4	3.78	3.71	651.5
	Unknown22	2	F4	3.68	3.61	618.6
	Unknown23	2	G4	3.88	3.81	684.8
	Unknown24	2	H4	0.194	0.127	< Curve
	Unknown25	2	A5	0.442	0.375	59.56
	Unknown26	2	B5	3.77	3.7	647.5
	Unknown27	2	C5	3.67	3.61	617.4
	Unknown28	2	D5	3.67	3.6	614.6
	Unknown29	2	E5	3.68	3.61	617.7
	Unknown30	2	F5	3.69	3.63	622.9
	Unknown31	2	G5	3.84	3.77	670.2
	Unknown32	2	H5	0.096	0.029	< Curve
	Unknown33	2	A6	0.515	0.448	81.12
	Unknown34	2	B6	3.74	3.67	637.7
	Unknown35	2	C6	3.7	3.63	625.7
	Unknown36	2	D6	3.67	3.6	614.6
	Unknown37	2	E6	3.63	3.56	604
	Unknown38	2	F6	3.47	3.41	561.6
	Unknown39	2	G6	3.73	3.66	634.2
	Unknown40	2	H6	0.11	0.043	< Curve
	Unknown41	2	A7	0.281	0.214	< Curve
	Unknown42	2	B7	3.73	3.66	633.2
	Unknown43	2	C7	3.43	3.36	549.8
	Unknown44	2	D7	3.62	3.55	600.5
	Unknown45	2	E7	3.73	3.67	636.1
	Unknown46	2	F7	3.53	3.46	575.2
	Unknown47	2	G7	3.85	3.78	673.8
	Unknown48	2	H7	0.098	0.031	< Curve
	Unknown49	2	A8	0.472	0.405	69.23
	Unknown50	2	B8	3.61	3.55	599.6
	Unknown51	2	C8	3.81	3.74	659.7
	Unknown52	2	D8	3.65	3.58	608.7
	Unknown53	2	E8	3.76	3.69	642.9
	Unknown54	2	F8	3.57	3.5	587.2
	Unknown55	2	G8	3.84	3.78	673.1
	Unknown56	2	H8	0.172	0.105	< Curve
	Unknown57	2	A9	0.295	0.228	< Curve
	Unknown58	2	B9	3.62	3.56	602.5
	Unknown59	2	C9	3.76	3.69	642.9
	Unknown60	2	D9	3.76	3.69	644.2
	Unknown61	2	E9	3.81	3.74	661.8
	Unknown62	2	F9	3.57	3.5	586.9
	Unknown63	2	G9	3.85	3.78	674.2
	Unknown64	2	H9	0.168	0.101	< Curve
	Unknown65	2	A10	0.204	0.137	< Curve
	Unknown66	2	B10	3.85	3.78	675.2
	Unknown67	2	C10	3.81	3.74	661.1
	Unknown68	2	D10	3.77	3.71	649.2
	Unknown69	2	E10	3.93	3.86	705.9
	Unknown70	2	F10	3.9	3.83	694.2
	Unknown71	2	G10	3.92	3.85	700.8
	Unknown72	2	H10	0.177	0.11	< Curve
	Unknown73	2	A11	0.333	0.266	< Curve
	Unknown74	2	B11	3.92	3.85	701.9
	Unknown75	2	C11	3.9	3.83	692.7
	Unknown76	2	D11	3.95	3.89	715.1
	Unknown77	2	E11	3.96	3.9	719.6
	Unknown78	2	F11	3.87	3.81	684
	Unknown79	2	G11	3.95	3.88	712.3
	Unknown80	2	H11	0.102	0.035	< Curve
	Unknown81	2	A12	0.068	0.001	< Curve
	Unknown82	2	B12	0.286	0.219	< Curve
	Unknown83	2	C12	0.295	0.228	< Curve
	Unknown84	2	D12	0.07	0.003	< Curve
	Unknown85	2	E12	0.075	0.008	< Curve
	Unknown86	2	F12	0.095	0.028	< Curve
	Unknown87	2	G12	0.111	0.044	< Curve
	Blank		H12	0.067	0	< Curve
The highlighted samples are outside the range of the curve fit and/or the range of the standards.

[truncated: 27 more sheets: FIG6 DL10 Post Raw, FIG6 DL10 Post analysis, FIG6 DL10 Analysis, FIG6 DL10 Analysis (2), FIG6 DL10 Cell Viability, FIG6 DL10 Combine figure, FIG6 DL16 DL17 DL18 Pre-Raw, F6 DL16 DL17 DL18 Pre-analysis, F6 DL16 DL17 DL18 Post-Raw1, F6 DL16 DL17 DL18 Post-analysis, FIG6 DL16 DL17 DL18 Analysis, F6 DL16 DL17 DL18 Viability, FIG6 DL16 DL17 DL18 Combine, FIG6 DL5 DL9 Pre-Raw, FIG6 DL5 DL9 Pre analysis, FIG6 DL5 DL9 Post-Raw, FIG6 DL5 DL9 Post-analysis, FIG6 DL5 DL9 Analysis, FIG6 DL5 DL9 Cell Viability, FIG6 DL5 DL9 Combine figure …]
