# Supplementary material for: A human iPSC-derived hepatocyte screen identifies compounds that inhibit production of Apolipoprotein B
Source: Commun Biol. 2023 Apr 24;6:452. doi: 10.1038/s42003-023-04739-9 (PMC10125972; doi:10.1038/s42003-023-04739-9)
Supplement: Supplementary file 3 — Supplementary Data [file 42003_2023_4739_MOESM3_ESM.zip › Supplemental Data _ Main Figures/Figure 7 data.xlsx]

## Sheet: CYP3A4 dl-1 31 D9
												DL-1
Well ID	Name	Well	Read 1:Lum	Count	Mean	Std Dev	CV (%)						48 ug/ml	24	12	6	3	0.75	DMSO	Rifampin	DMSO
SPL1	dl 1 48	A1	2392	6	2494	127	5.087	2342	126.896	2444.33		D9	2444.33	5086.33	6871.67	8565	10019	10277.7	9087	20421.3	8486.33
		A2	2344					2294				D11	4361.17	7476.67	7707.33	7412.33	6289.67	5679	5852.75	20107.8	4707.17
		A3	2433					2383
		A4	2516					2466					126.896	569.875	692.581	788.903	644.576	623.648	351.831	567.228	645.082
		A5	2625					2575					548.852	725.059	290.914	1054.49	391.309	887.793	815.553	1316.36	585.511
		A6	2656					2606
SPL2	24	B1	5992	6	5136	570	11.095	5942	569.875	5086.33
		B2	5640					5590
		B3	4631					4581				DL-31
		B4	4562					4512					48 ug/ml	24	12	6	3	0.75	DMSO	Rifampin	DMSO
		B5	5079					5029				D9	0	2026.83	16120.7	17928.2	19794	15020.8	9087	20421.3	8486.33
		B6	4914					4864				D11	0	209.333	8131.5	13420.2	15159	12148.2	5852.75	20107.8	4707.17
SPL3	12	C1	7141	6	6922	693	10.006	7091	692.581	6871.67
		C2	6629					6579
		C3	7527					7477					0	485.982	566.444	1045.07	1695.24	391.5	351.831	567.228	645.082
		C4	7197					7147					0	29.5409	550.057	878.715	940.983	162.184	815.553	1316.36	585.511
		C5	5653					5603
		C6	7383					7333
SPL4	6	D1	8781	6	8615	789	9.157	8731	788.903	8565		DL-9
		D2	7939					7889					48 ug/ml	24	12	6	3	0.75	DMSO	Rifampin	DMSO
		D3	8223					8173				D9	2904.67	16931.3	19232	18280.7	16833.5	14332.5	9087	20421.3	8486.33
		D4	7705					7655				D11	7227	19232.2	17763.5	15462.3	12600.3	9002.17	5852.75	20107.8	4707.17
		D5	9477					9427
		D6	9565					9515
SPL5	3	E1	10086	6	10069	645	6.402	10036	644.576	10019
		E2	10243					10193
		E3	10595					10545					281.116	1084.6	607.558	470.949	728.063	161.927	351.831	567.228	645.082
		E4	10799					10749					500.149	985.735	1834.81	1487.61	911.479	541.853	815.553	1316.36	585.511
		E5	9654					9604
		E6	9037					8987
SPL6	0.75	F1	9788	6	10328	624	6.039	9738	623.648	10277.7
		F2	9582					9532
		F3	11181					11131
		F4	10627					10577
		F5	10762					10712
		F6	10026					9976
SPL7	dl31 48	A7	44	6	45	5	11.811	-6	0	0
		A8	51					1
		A9	46					-4
		A10	36					-14
		A11	45					-5
		A12	50					0
SPL8	24	B7	1882	6	2077	486	23.4	1832	485.982	2026.83
		B8	1735					1685
		B9	2644					2594
		B10	2751					2701
		B11	1753					1703
		B12	1696					1646
SPL9	12	C7	16598	6	16171	566	3.503	16548	566.444	16120.7
		C8	16614					16564
		C9	15516					15466
		C10	15380					15330
		C11	16514					16464
		C12	16402					16352
SPL10	6	D7	17571	6	17978	1045	5.813	17521	1045.07	17928.2
		D8	16311					16261
		D9	17679					17629
		D10	18172					18122
		D11	19149					19099
		D12	18987					18937
SPL11	3	E7	20673	6	19844	1695	8.543	20623	1695.24	19794
		E8	17334					17284
		E9	21364					21314
		E10	21724					21674
		E11	19157					19107
		E12	18812					18762
SPL12	0.75	F7	14892	6	15071	392	2.598	14842	391.5	15020.8
		F8	15324					15274
		F9	14689					14639
		F10	14601					14551
		F11	15431					15381
		F12	15488					15438
SPL13	dmso	G1	9196	4	8984	229	2.546	9146	351.831	9087
		G2	9068					9018
		G3	9010					8960
		G4	8661					8611
SPL14		G5	9801	4	9290	417	4.488	9751
		G6	9019					8969
		G7	9452					9402
		G8	8889					8839
	1	2	3	4	5	6	7	8	9	10	11	12
A	SPL1	SPL1	SPL1	SPL1	SPL1	SPL1	SPL7	SPL7	SPL7	SPL7	SPL7	SPL7	Well ID
													Name
B	SPL2	SPL2	SPL2	SPL2	SPL2	SPL2	SPL8	SPL8	SPL8	SPL8	SPL8	SPL8	Well ID
													Name
C	SPL3	SPL3	SPL3	SPL3	SPL3	SPL3	SPL9	SPL9	SPL9	SPL9	SPL9	SPL9	Well ID
													Name
D	SPL4	SPL4	SPL4	SPL4	SPL4	SPL4	SPL10	SPL10	SPL10	SPL10	SPL10	SPL10	Well ID
													Name
E	SPL5	SPL5	SPL5	SPL5	SPL5	SPL5	SPL11	SPL11	SPL11	SPL11	SPL11	SPL11	Well ID
													Name
F	SPL6	SPL6	SPL6	SPL6	SPL6	SPL6	SPL12	SPL12	SPL12	SPL12	SPL12	SPL12	Well ID
													Name
G	SPL13	SPL13	SPL13	SPL13	SPL14	SPL14	SPL14	SPL14					Well ID
													Name
H													Well ID
													Name

## Sheet: CYP3A4 dl-9 ctr D9
Well ID	Name	Well	Read 1:Lum	Count	Mean	Std Dev	CV (%)
SPL1	dl-9 48	A1	3304	6	2955	281	9.514	3254	2904.67	281.116		48 ug/ml	24	12	6	3	0.75	DMSO
		A2	3224					3174				2904.67	16931.3	19232	18280.7	16833.5	14332.5	20421.3	8486.33
		A3	2808					2758				7227	19232.2	17763.5	15462.3	12600.3	9002.17	20107.8	4707.17
		A4	2581					2531
		A5	3037					2987
		A6	2774					2724
SPL2	24	B1	17569	6	16981	1085	6.387	17519	16931.3	1084.6
		B2	17293					17243				281.116	1084.6	607.558	470.949	728.063	161.927	567.228	645.082
		B3	16514					16464				500.149	985.735	1834.81	1487.61	911.479	541.853	1316.36	585.511
		B4	14990					14940
		B5	17902					17852
		B6	17620					17570
SPL3	12	C1	19654	6	19282	608	3.151	19604	19232	607.558
		C2	18525					18475
		C3	19334					19284
		C4	19650					19600
		C5	19970					19920
		C6	18559					18509
SPL4	6	D1	18458	6	18331	471	2.569	18408	18280.7	470.949
		D2	19173					19123
		D3	17805					17755
		D4	18021					17971
		D5	18232					18182
		D6	18295					18245
SPL5	3	E1	16405	6	16884	728	4.312	16355	16833.5	728.063
		E2	16873					16823
		E3	17620					17570
		E4	17904					17854
		E5	16379					16329
		E6	16120					16070
SPL6	0.75	F1	726	6	5257	7069	134.462	676	14332.5	161.927
		F2	726					676
		F3	635					585
		F4	691					641
		F5	14268					14218
		F6	14497					14447
SPL7	rif	A7	21069	6	20471	567	2.771	21019	20421.3	567.228
		A8	19829					19779
		A9	20482					20432
		A10	19744					19694
		A11	20752					20702
		A12	20952					20902
SPL8	dmso	B7	8513	6	8536	645	7.557	8463	8486.33	645.082
		B8	7857					7807
		B9	8249					8199
		B10	9694					9644
		B11	8151					8101
		B12	8754					8704
SPL9	blank	C7	74	6	54	11	20.555
		C8	59		50	5.83095
		C9	51
		C10	49
		C11	43
		C12	48
SPL10		D7	41	6	27	8	28.129
		D8	25
		D9	27
		D10	19
		D11	24
		D12	24
SPL11		E7	39	6	25	7	28.844
		E8	22
		E9	23
		E10	24
		E11	18
		E12	24
SPL12		F7	41	6	28	8	27.011
		F8	22
		F9	26
		F10	33
		F11	24
		F12	22
SPL13		G1	9315	4	10116	579	5.72
		G2	10120
		G3	10364
		G4	10665
SPL14		G5	35	4	30	8	25.517
		G6	38
		G7	27
		G8	21

## Sheet: CYP3A4 dl-1 31 D11
Well ID	Name	Well	Read 1:Lum	Count	Mean	Std Dev	CV (%)
SPL1	dl 1 48	A1	4758	6	4412	549	12.44	4707	4361.17	548.852
		A2	4690					4639
		A3	5015					4964
		A4	4547					4496
		A5	3707					3656
		A6	3756					3705
SPL2	24	B1	8405	6	7528	725	9.632	8354	7476.67	725.059
		B2	8468					8417
		B3	6863					6812
		B4	6938					6887
		B5	7361					7310
		B6	7131					7080
SPL3	12	C1	7384	6	7758	291	3.75	7333	7707.33	290.914
		C2	8016					7965
		C3	8103					8052
		C4	7907					7856
		C5	7521					7470
		C6	7619					7568
SPL4	6	D1	5899	6	7463	1054	14.129	5848	7412.33	1054.49
		D2	6556					6505
		D3	7766					7715
		D4	7801					7750
		D5	8830					8779
		D6	7928					7877
SPL5	3	E1	5856	6	6341	391	6.171	5805	6289.67	391.309
		E2	6013					5962
		E3	6375					6324
		E4	6229					6178
		E5	6869					6818
		E6	6702					6651
SPL6	0.75	F1	4548	6	5730	888	15.494	4497	5679	887.793
		F2	4902					4851
		F3	5500					5449
		F4	6336					6285
		F5	6320					6269
		F6	6774					6723
SPL7	dl31 48	A7	62	6	49	8	15.473	11	0	0
		A8	50					-1
		A9	53					2
		A10	46					-5
		A11	45					-6
		A12	40					-11
SPL8	24	B7	261	6	260	30	11.347	210	209.333	29.5409
		B8	263					212
		B9	284					233
		B10	300					249
		B11	227					176
		B12	227					176
SPL9	12	C7	8550	6	8183	550	6.722	8499	8131.5	550.057
		C8	8190					8139
		C9	7760					7709
		C10	7767					7716
		C11	9092					9041
		C12	7736					7685
SPL10	6	D7	14624	6	13471	879	6.523	14573	13420.2	878.715
		D8	13336					13285
		D9	13462					13411
		D10	12052					12001
		D11	14132					14081
		D12	13221					13170
SPL11	3	E7	15766	6	15210	941	6.187	15715	15159	940.983
		E8	15479					15428
		E9	15840					15789
		E10	15779					15728
		E11	14997					14946
		E12	13399					13348
SPL12	0.75	F7	12167	6	12199	162	1.329	12116	12148.2	162.184
		F8	12148					12097
		F9	12384					12333
		F10	12008					11957
		F11	12407					12356
		F12	12081					12030
SPL13	dmso	G1	4638	4	5346	748	13.999	4587	5852.75	815.553
		G2	5427					5376
		G3	4961					4910
		G4	6358					6307
SPL14		G5	6300	4	6462	132	2.044	6249
		G6	6586					6535
		G7	6551					6500
		G8	6409					6358

## Sheet: CYP3A4 dl-9 ctr D11
Well ID	Name	Well	Read 1:Lum	Count	Mean	Std Dev	CV (%)
SPL1	dl-9 48	A1	7872	6	7278	500	6.872	7821	7227	500.149
		A2	7779					7728
		A3	6688					6637
		A4	6734					6683
		A5	7330					7279
		A6	7265					7214
SPL2	24	B1	18344	6	19283	986	5.112	18293	19232.2	985.735
		B2	19726					19675
		B3	20216					20165
		B4	18192					18141
		B5	20478					20427
		B6	18743					18692
SPL3	12	C1	15209	6	17815	1835	10.3	15158	17763.5	1834.81
		C2	16252					16201
		C3	17767					17716
		C4	18475					18424
		C5	20242					20191
		C6	18942					18891
SPL4	6	D1	13974	6	15513	1488	9.589	13923	15462.3	1487.61
		D2	14569					14518
		D3	14234					14183
		D4	15871					15820
		D5	17563					17512
		D6	16869					16818
SPL5	3	E1	10937	6	12651	911	7.205	10886	12600.3	911.479
		E2	12333					12282
		E3	13031					12980
		E4	13380					13329
		E5	13189					13138
		E6	13038					12987
SPL6	0.75	F1	8332	6	9053	542	5.985	8281	9002.17	541.853
		F2	9207					9156
		F3	9276					9225
		F4	9890					9839
		F5	8644					8593
		F6	8970					8919
SPL7	rif	A7	19076	6	20159	1316	6.53	19025	20107.8	1316.36
		A8	18657					18606
		A9	19884					19833
		A10	19847					19796
		A11	21613					21562
		A12	21876					21825
SPL8	dmso	B7	4819	6	4758	586	12.305	4768	4707.17	585.511
		B8	5097					5046
		B9	3581					3530
		B10	5092					5041
		B11	4983					4932
		B12	4977					4926
SPL9	blank	C7	62	6	51	7	13.006
		C8	52
		C9	43
		C10	47
		C11	54
		C12	48
SPL10		D7	27	6	27	5	18.015
		D8	23
		D9	25
		D10	27
		D11	36
		D12	23
SPL11		E7	38	6	27	7	24.009
		E8	22
		E9	21
		E10	23
		E11	30
		E12	30
SPL12		F7	34	6	24	6	24.237
		F8	27
		F9	19
		F10	22
		F11	19
		F12	22
SPL13		G1	6226	4	7226	1025	14.189
		G2	7353
		G3	8599
		G4	6724
SPL14		G5	51	4	32	13	41.176
		G6	26
		G7	22
		G8	28

## Sheet: CYP3A4 Analyzed data
	DL-1
			D9	D11		SD
		DMSO	9087	5852.75		351.831	815.553
		0.75	10277.7	5679		623.648	887.793
		3	10019	6289.67		644.576	391.309
		6	8565	7412.33		788.903	1054.49
		12	6871.67	7707.33		692.581	290.914
		24	5086.33	7476.67		569.875	725.059
		48	2444.33	4361.17		126.896	548.852
		Rif	20421.3	20107.8		567.228	1316.36
		DMSO	8486.33	4707.17		645.082	585.511
	DL-31		D9	D11		SD
		DMSO	9087	5852.75		351.831	815.553
		0.75	15020.8	12148.2		391.5	162.184
		3	19794	15159		1695.24	940.983
		6	17928.2	13420.2		1045.07	878.715
		12	16120.7	8131.5		566.444	550.057
		24	2026.83	209.333		485.982	29.5409
		48	0	0		0	0
		Rif	20421.3	20107.8		567.228	1316.36
		DMSO	8486.33	4707.17		645.082	585.511
	DL-9		D9	D11		SD
		DMSO	9087	5852.75		351.831	815.553
		0.75	14332.5	9002.17		161.927	541.853
		3	16833.5	12600.3		728.063	911.479
		6	18280.7	15462.3		470.949	1487.61
		12	19232	17763.5		607.558	1834.81
		24	16931.3	19232.2		1084.6	985.735
		48	2904.67	7227		281.116	500.149
		Rif	20421.3	20107.8		567.228	1316.36
		DMSO	8486.33	4707.17		645.082	585.511

## Sheet: CYP2C9 DL-1 31 D9
Well ID	Name	Well	Read 1:Lum	Count	Mean	Std Dev	CV (%)		ave	stdev			D9	D11
SPL1	dl-1 48	A1	95	6	88	18	20.675	80.33	73.1633	18.1595		DMSO	121.33	123.889			39.7408	68.612
		B1	102					87.33				0.75	168.163	46.25			19.3537	9.25113
		C1	57					42.33				3	169.497	178.25			18.8087	9.42956
		A2	95					80.33				6	150.997	55.75			27.9189	10.2103
		B2	103					88.33				12	130.33	167.833			4.39697	10.7223
		C2	75					60.33				24	24.08	194.167			9.06918	30.6621
SPL2	24	D1	37	6	62	36	59.011	22.33	24.08	9.06918		48	73.1633	209.5			18.1595	18.6994
		E1	99					84.33				Rif	72.1667	325			17.7473	73.2462
		F1	40					25.33				DMSO	78.932	123.889			46.2448	68.612
		D2	50					35.33
		E2	115					100.33
		F2	28					13.33
SPL3	12	A3	147	6	115	47	40.537	132.33	130.33	4.39697
		B3	57					42.33
		C3	140					125.33
		A4	143					128.33
		B4	53					38.33
		C4	150					135.33
SPL4	6	D3	150	6	166	28	16.852	135.33	150.997	27.9189
		E3	142					127.33
		F3	205					190.33
		D4	156					141.33
		E4	144					129.33
		F4	197					182.33
SPL5	3	A5	194	6	184	19	10.213	179.33	169.497	18.8087
		B5	201					186.33
		C5	167					152.33
		A6	179					164.33
		B6	205					190.33
		C6	159					144.33
SPL6	0.75	D5	188	6	183	19	10.585	173.33	168.163	19.3537
		E5	216					201.33
		F5	174					159.33
		D6	161					146.33
		E6	188					173.33
		F6	170					155.33					D9	D11
SPL7	dl-31 48	A7	18	6	17	5	30.844	3.33	0	0		DMSO	121.33	123.889				39.7408	68.612
		B7	18					3.33				0.75	226.83	273.5				15.0566	15.2862
		C7	15					0.33				3	258.08	90.8333				16.4595	13.4969
		A8	11					-3.67				6	263.33	104.5				27.4153	37.0068
		B8	25					10.33				12	202.663	193.5				68.2398	6.40312
		C8	12					-2.67				24	68.9967	7.83333				20.2056	3.81663
SPL8	24	D7	79	6	84	20	24.15	64.33	68.9967	20.2056		48	0	0				0	0
		E7	94					79.33				Rif	72.1667	325				17.7473	73.2462
		F7	60					45.33				DMSO	78.932	123.889				46.2448	68.612
		D8	71					56.33
		E8	118					103.33
		F8	80					65.33
SPL9	12	A9	263	6	217	68	31.399	248.33	202.663	68.2398
		B9	256					241.33
		C9	131					116.33
		A10	256					241.33					D9	D11
		B10	270					255.33				DMSO	121.33	123.889				39.7408	68.612
		C10	128					113.33				0.75	88.5	124.667				22.3532	103.776
SPL10	6	D9	250	6	278	27	9.862	235.33	263.33	27.4153		3	209.25	266.333				7.54431	16.8958
		E9	271					256.33				6	228	264.25				23.4236	10.9962
		F9	326					311.33				12	245.75	304.5				0.957427	31.8983
		D10	270					255.33				24	58.8	115.5				11.1221	43.0232
		E10	259					244.33				48	24.6667	68.5				6.47045	30.3957
		F10	292					277.33				Rif	72.1667	325				17.7473	73.2462
SPL11	3	A11	285	6	210	99	47.061	270.33	258.08	16.4595		DMSO	78.932	123.889				46.2448	68.612
		B11	91					76.33
		C11	269					254.33
		A12	286					271.33
		B12	76					61.33
		C12	251					236.33
SPL12	0.75	D11	255	6	242	15	6.235	240.33	226.83	15.0566
		E11	232					217.33
		F11	242					227.33
		D12	246					231.33
		E12	217					202.33
		F12	257					242.33
SPL13	dmso	G1	143	4	136	40	29.221	128.33	121.33	39.7408
		G2	158					143.33
		G3	78					63.33
		G4	165					150.33
SPL14	blank	G5	14	4	17	5	27.591
		G6	15		14.6667
		G7	24
		G8	15

## Sheet: CYP2C9 DL-9 D9
Well ID	Name	Well	Read 2:Lum	Count	Mean	Std Dev	CV (%)		ave	std
SPL1	dl-9 48	A1	40	6	44	6	14.818	21	24.6667	6.47045			24.6667	6.47045
		B1	36					17					58.8	11.1221
		C1	50					31					245.75	0.957427
		A2	47					28					228	23.4236
		B2	38					19					209.25	7.54431
		C2	51					32					88.5	22.3532
SPL2	24	D1	29	6	70	22	31.964	10	58.8	11.1221
		E1	62					43
		F1	88					69					72.1667	17.7473
		D2	81					62					78.932	46.2448
		E2	87					68
		F2	71					52
SPL3	12	A3	75	6	201	99	49.31	56	245.75	0.957427
		B3	264					245
		C3	264					245
		A4	71					52
		B4	265					246
		C4	266					247
SPL4	6	D3	82	6	191	88	46.239	63	228	23.4236
		E3	234					215
		F3	271					252
		D4	77					58
		E4	221					202
		F4	262					243
SPL5	3	A5	93	6	186	66	35.448	74	209.25	7.54431
		B5	221					202
		C5	237					218
		A6	110					91
		B6	223					204
		C6	232					213
SPL6	0.75	D5	121	6	219	173	79.259	102	88.5	22.3532
		E5	427					408
		F5	101					82
		D6	129					110
		E6	455					436
		F6	79					60
SPL7	rif	A7	83	6	91	18	19.467	64	72.1667	17.7473
		B7	112					93
		C7	100					81
		A8	104					85
		B8	85					66
		C8	63					44
SPL8	dmso	D7	113	6	70	22	32.259	94	128.33	78.932	46.2448
		E7	51					32	143.33
		F7	66					47	63.33
		D8	56					37	150.33
		E8	72					53
		F8	60					41
SPL9		A9	22	6	16	4	26.32
		B9	13
		C9	17
		A10	12
		B10	12
		C10	19
SPL10		D9	13	6	16	2	12.07
		E9	17
		F9	16
		D10	14
		E10	18
		F10	15
SPL11		A11	13	6	17	2	14.721
		B11	18
		C11	17
		A12	19
		B12	14
		C12	18
SPL12		D11	20	6	17	4	25.361
		E11	19
		F11	9
		D12	15
		E12	17
		F12	20
SPL13	dmso drug	G1	68	4	68	9	12.707	49	49	8.64099
		G2	56					37
		G3	76					57
		G4	72					53
SPL14	blank	G5	22	4	19	2	11.37
		G6	19
		G7	17
		G8	18

## Sheet: CYP2C9 DL-1 31 D11
Well ID	Name	Well	Read 1:Lum	Count	Mean	Std Dev	CV (%)		ave	std
SPL1	dl-1 48	A1	224	6	173	84	48.684	207	209.5	18.6994		209.5	18.6994
		B1	241					224				194.167	30.6621
		C1	72					55				167.833	10.7223
		A2	240					223				55.75	10.2103
		B2	201					184				178.25	9.42956
		C2	60					43				46.25	9.25113
SPL2	24	D1	230	6	211	31	14.52	213	194.167	30.6621		123.889	68.612
		E1	186					169				325	73.2462
		F1	196					179				123.889	68.612
		D2	256					239
		E2	224					207
		F2	175					158
SPL3	12	A3	200	6	185	11	5.801	183	167.833	10.7223
		B3	181					164
		C3	195					178
		A4	177					160
		B4	184					167
		C4	172					155
SPL4	6	D3	87	6	121	75	61.911	70	55.75	10.2103
		E3	69					52
		F3	221					204
		D4	72					55
		E4	63					46
		F4	212					195
SPL5	3	A5	186	6	147	75	50.628	169	178.25	9.42956
		B5	196					179
		C5	51					34
		A6	191					174
		B6	208					191
		C6	52					35
SPL6	0.75	D5	187	6	104	63	60.955	170	46.25	9.25113
		E5	77					60
		F5	60					43
		D6	183					166
		E6	57					40
		F6	59					42
SPL7	dl-31 48	A7	22	6	21	7	33.194	5	0			0	0
		B7	20					3				7.83333	3.81663
		C7	12					-5				193.5	6.40312
		A8	17					0				104.5	37.0068
		B8	33					16				90.8333	13.4969
		C8	23					6				273.5	15.2862
SPL8	24	D7	28	6	25	4	15.369	11	7.83333	3.81663		123.889	68.612
		E7	22					5				325	73.2462
		F7	22					5				123.889	68.612
		D8	31					14
		E8	24					7
		F8	22					5
SPL9	12	A9	213	6	171	61	35.54	196	193.5	6.40312		68.5	30.3957
		B9	201					184				115.5	43.0232
		C9	95					78				304.5	31.8983
		A10	215					198				264.25	10.9962
		B10	213					196				266.333	16.8958
		C10	91					74				124.667	103.776
SPL10	6	D9	110	6	122	37	30.458	93	104.5	37.0068		123.889	68.612
		E9	186					169				325	73.2462
		F9	119					102				123.889	68.612
		D10	84					67
		E10	138					121
		F10	92					75
SPL11	3	A11	86	6	108	13	12.516	69	90.8333	13.4969
		B11	124					107
		C11	107					90
		A12	107					90
		B12	103					86
		C12	120					103
SPL12	0.75	D11	274	6	228	98	42.791	257	273.5	15.2862
		E11	288					271
		F11	100					83
		D12	289					272
		E12	311					294
		F12	106					89
SPL13	dmso	G1	151	4	191	46	24.027	134	174	45.8912
		G2	256					239
		G3	169					152
		G4	188					171
SPL14	blank	G5	19	4	17	2	12.308
		G6	18
		G7	15
		G8	15

## Sheet: CYP2C9 DL-9 D11
Well ID	Name	Well	Read 1:Lum	Count	Mean	Std Dev	CV (%)			ave	std
SPL1	dl-9 48	A1	67	6	90	30	33.962		46	68.5	30.3957		68.5	30.3957
		B1	131						110				115.5	43.0232
		C1	67						46				304.5	31.8983
		A2	87						66				264.25	10.9962
		B2	123						102				266.333	16.8958
		C2	62						41				124.667	103.776
SPL2	24	D1	52	6	153	94	61.33		31	115.5	43.0232
		E1	116		136.5	43.0232			95				325	73.2462
		F1	201						180				123.889	68.612
		D2	116						95
		E2	113						92
		F2	317						296
SPL3	12	A3	370	6	326	32	9.8		349	304.5	31.8983
		B3	294						273
		C3	330						309
		A4	344						323
		B4	284						263
		C4	331						310
SPL4	6	D3	98	6	224	95	42.258		77	264.25	10.9962
		E3	273		285.25	10.9962			252
		F3	290						269
		D4	107						86
		E4	280						259
		F4	298						277
SPL5	3	A5	274	6	287	17	5.88		253	266.333	16.8958
		B5	301						280
		C5	278						257
		A6	297						276
		B6	266						245
		C6	308						287
SPL6	0.75	D5	272	6	146	104	71.242		251	124.667	103.776
		E5	97						76	59	26.1534
		F5	91						70
		D6	282						261
		E6	41						20
		F6	91						70
SPL7	rif	A7	413	6	309	112	36.445		392	325	73.2462
		B7	122						101
		C7	395						374
		A8	357						336
		B8	339						318
		C8	226						205
SPL8	dmso	D7	167	6	90	63	70.769	134	146	123.889	68.612
		E7	66					239	45
		F7	53					152	32
		D8	168					171	147
		E8	14						-7
		F8	70						49
SPL9		A9	15	6	18	2	9.658
		B9	17
		C9	19
		A10	18
		B10	20
		C10	18
SPL10		D9	15	6	18	4	21.694
		E9	24
		F9	20
		D10	15
		E10	19
		F10	14
SPL11		A11	24	6	20	5	24.647
		B11	14
		C11	18
		A12	23
		B12	24
		C12	14
SPL12		D11	18	6	16	3	20.367
		E11	21
		F11	15
		D12	11
		E12	16
		F12	17
SPL13	dmso drug	G1	78	4	81	3	3.188		57	60	2.58199
		G2	82						61
		G3	80						59
		G4	84						63
SPL14	blank	G5	24	4	21	4	18.237
		G6	24
		G7	20
		G8	16

## Sheet: CYP2C9 Analyzed data
DL-1		D9	D11		SD
	DMSO	121.33	123.889			39.7408	68.612
	0.75	168.163	46.25			19.3537	9.25113
	3	169.497	178.25			18.8087	9.42956
	6	150.997	55.75			27.9189	10.2103
	12	130.33	167.833			4.39697	10.7223
	24	24.08	194.167			9.06918	30.6621
	48	73.1633	209.5			18.1595	18.6994
	Rif	72.1667	325			17.7473	73.2462
DL-31		D9	D11		SD
	DMSO	121.33	123.889			39.7408	68.612
	0.75	226.83	273.5			15.0566	15.2862
	3	258.08	90.8333			16.4595	13.4969
	6	263.33	104.5			27.4153	37.0068
	12	202.663	193.5			68.2398	6.40312
	24	68.9967	7.83333			20.2056	3.81663
	48	0	0			0	0
	Rif	72.1667	325			17.7473	73.2462
DL-9
		D9	D11		SD
	DMSO	121.33	123.889			39.7408	68.612
	0.75	88.5	124.667			22.3532	103.776
	3	209.25	266.333			7.54431	16.8958
	6	228	264.25			23.4236	10.9962
	12	245.75	304.5			0.957427	31.8983
	24	58.8	115.5			11.1221	43.0232
	48	24.6667	68.5			6.47045	30.3957
	Rif	72.1667	325			17.7473	73.2462

[truncated: 19 more sheets: CYP2A6 D9, CYP2A6 D11, CYP2A6 Analyzed data, CYP1A2 D9, CYP1A2D11, CYP1A2 Analyzed data, Urea D5, Urea D7, Urea D9, Urea D11, Urea D13, Urea Analyzed Data, ALB D9-1, ALB D9-2, ALB D11-1, ALB D11-2, ALB D13-1, ALB D13-2, ALB Analyzed data]
