# Supplementary material for: A human iPSC-derived hepatocyte screen identifies compounds that inhibit production of Apolipoprotein B
Source: Commun Biol. 2023 Apr 24;6:452. doi: 10.1038/s42003-023-04739-9 (PMC10125972; doi:10.1038/s42003-023-04739-9)
Supplement: Supplementary file 3 — Supplementary Data [file 42003_2023_4739_MOESM3_ESM.zip › Supplemental Data _ Main Figures/Figure 1 data.xlsx]

## Sheet: Figure 1B  1C
Compound	Plate	Well	Concentration	Normalized ApoB Post-Pre ratio	Z-Score	Number
D-34154	1	A1	2 µg/ml	0.848542	-1.01733	1
D-36511	1	A2	2 µg/ml	0.985526	-0.717837	2
D-43961	1	A3	2 µg/ml	0.916549	-1.15994	3
D-37301	1	A4	2 µg/ml	0.860522	-1.51904	4
D-37251	1	A5	2 µg/ml	1.11216	0.0938024	5
D-36520	1	A6	2 µg/ml	0.955147	-0.544326	6
D-37299	1	A7	2 µg/ml	0.959205	-0.886538	7
D-32588	1	A8	2 µg/ml	1.10734	0.0629426	8
D-30956	1	A9	2 µg/ml	1.06421	0.493311	9
A-04811	1	A10	2 µg/ml	0.858394	-1.46486	10
A-04849	1	A11	2 µg/ml	0.941733	-0.671955	11
D-36966	1	A12	2 µg/ml	0.78474	-1.53668	12
D-38740	1	B1	2 µg/ml	0.916011	-0.468126	13
D-82008	1	B2	2 µg/ml	1.02276	0.0989101	14
D-81988	1	B3	2 µg/ml	1.12941	1.11365	15
D-81999	1	B4	2 µg/ml	1.14026	1.21688	16
D-81996	1	B5	2 µg/ml	1.01825	0.0560257	17
D-10066	1	B6	2 µg/ml	0.937935	-0.708086	18
D-39782	1	B7	2 µg/ml	0.90827	-0.99033	19
D-39802	1	B8	2 µg/ml	1.00279	-0.0910373	20
D-39757	1	B9	2 µg/ml	0.833607	-1.70068	21
D-117035	1	B10	2 µg/ml	1.01724	0.0463916	22
D-109339	1	B11	2 µg/ml	1.08281	0.670262	23
D-71784	1	B12	2 µg/ml	0.866742	-0.869175	24
D-52084	1	C1	2 µg/ml	0.877186	-0.784161	25
D-115693	1	C2	2 µg/ml	1.11562	0.982419	26
D-54101	1	C3	2 µg/ml	1.03598	0.224771	27
D-32998	1	C4	2 µg/ml	1.138	1.19539	28
D-33022	1	C5	2 µg/ml	0.943767	-0.652605	29
D-80119	1	C6	2 µg/ml	1.10628	0.893556	30
D-37672	1	C7	2 µg/ml	0.977301	-0.33355	31
D-37837	1	C8	2 µg/ml	0.874058	-1.31583	32
D-34896	1	C9	2 µg/ml	0.889857	-1.16551	33
D-34918	1	C10	2 µg/ml	0.910814	-0.966121	34
D-39069	1	C11	2 µg/ml	1.11615	0.987529	35
D-75923	1	C12	2 µg/ml	0.864451	-0.887828	36
D-33258	1	D1	2 µg/ml	0.852469	-0.98536	37
D-37564	1	D2	2 µg/ml	1.00855	-0.0362774	38
D-79227	1	D3	2 µg/ml	0.90158	-1.05397	39
D-72245	1	D4	2 µg/ml	1.16719	1.47313	40
D-72658	1	D5	2 µg/ml	1.05049	0.362744	41
D-75452	1	D6	2 µg/ml	0.983501	-0.27456	42
D-37959	1	D7	2 µg/ml	1.06961	0.544702	43
D-37953	1	D8	2 µg/ml	0.839257	-1.64693	44
D-79473	1	D9	2 µg/ml	1.02621	0.131743	45
D-33058	1	D10	2 µg/ml	0.983355	-0.275952	46
D-30084	1	D11	2 µg/ml	1.0923	0.760572	47
D-30106	1	D12	2 µg/ml	0.822132	-1.23231	48
D-83190	1	E1	2 µg/ml	0.862442	-0.904175	49
D-83260	1	E2	2 µg/ml	0.982072	-0.288159	50
D-13826	1	E3	2 µg/ml	0.969308	-0.409604	51
D-67671	1	E4	2 µg/ml	1.06525	0.503202	52
D-67993	1	E5	2 µg/ml	1.17694	1.56583	53
D-67899	1	E6	2 µg/ml	1.01763	0.0501436	54
D-67898	1	E7	2 µg/ml	0.901392	-1.05577	55
D-63823	1	E8	2 µg/ml	1.03921	0.25542	56
D-85823	1	E9	2 µg/ml	1.20858	1.86687	57
D-63726	1	E10	2 µg/ml	0.888984	-1.17381	58
D-63849	1	E11	2 µg/ml	0.997432	-0.14202	59
D-83391	1	E12	2 µg/ml	0.871684	-0.828949	60
D-83845	1	F1	2 µg/ml	1.04584	0.588655	61
D-83851	1	F2	2 µg/ml	0.95513	-0.544493	62
D-27318	1	F3	2 µg/ml	0.972849	-0.375905	63
D-31313	1	F4	2 µg/ml	1.07853	0.629603	64
D-31378	1	F5	2 µg/ml	1.03271	0.193619	65
D-83546	1	F6	2 µg/ml	0.927581	-0.806601	66
D-83476	1	F7	2 µg/ml	1.25103	2.27079	67
D-83482	1	F8	2 µg/ml	1.03005	0.168295	68
D-83533	1	F9	2 µg/ml	1.10688	0.899291	69
D-83522	1	F10	2 µg/ml	0.564296	-3.24615	70
D-67714	1	F11	2 µg/ml	1.05418	0.397907	71
D-63284	1	F12	2 µg/ml	1.25831	2.31822	72
D-28198	1	G1	2 µg/ml	1.00393	0.24753	73
D-87179	1	G2	2 µg/ml	1.16348	1.43783	74
D-84881	1	G3	2 µg/ml	1.20079	1.79279	75
D-27031	1	G4	2 µg/ml	1.03859	0.249563	76
D-28316	1	G5	2 µg/ml	1.02879	0.156351	77
D-83585	1	G6	2 µg/ml	0.947929	-0.613	78
D-84612	1	G7	2 µg/ml	0.933146	-0.753654	79
D-84274	1	G8	2 µg/ml	0.98934	-0.219008	80
D-29443	1	G9	2 µg/ml	1.20096	1.79439	81
D-28142	1	G10	2 µg/ml	1.13548	1.17143	82
D-84452	1	G11	2 µg/ml	1.03752	0.239345	83
D-27634	1	G12	2 µg/ml	0.96201	-0.0936929	84
D-28308	1	H1	2 µg/ml	1.1234	1.22002	85
D-27205	1	H2	2 µg/ml	1.01147	-0.00841738	86
D-78796	1	H3	2 µg/ml	1.19479	1.73565	87
D-72207	1	H4	2 µg/ml	1.02696	0.138961	88
D-106794	1	H5	2 µg/ml	0.961913	-0.479952	89
D-14319	1	H6	2 µg/ml	0.95189	-0.575316	90
D-80755	1	H7	2 µg/ml	0.9947	-0.168014	91
D-27056	1	H8	2 µg/ml	0.983886	-0.270896	92
D-84965	1	H9	2 µg/ml	1.02191	0.0908828	93
D-67802	1	H10	2 µg/ml	0.981881	-0.289979	94
D-84986	1	H11	2 µg/ml	0.980124	-0.306691	95
D-84975	1	H12	2 µg/ml	0.959636	-0.113018	96
D-31266	2	A1	2 µg/ml	0.788735	-1.50416	97
D-31059	2	A2	2 µg/ml	0.98351	-0.730756	98
D-31175	2	A3	2 µg/ml	1.10176	0.0271748	99
D-36666	2	A4	2 µg/ml	1.10168	0.0266423	100
D-86022	2	A5	2 µg/ml	1.02868	-0.0175311	101
D-87534	2	A6	2 µg/ml	0.936512	-0.874739	102
D-68857	2	A7	2 µg/ml	1.16437	1.2444	103
D-68809	2	A8	2 µg/ml	0.959977	-0.656505	104
D-65418	2	A9	2 µg/ml	1.01277	-0.543214	105
D-64399	2	A10	2 µg/ml	0.983753	-0.435383	106
D-64332	2	A11	2 µg/ml	0.909274	-1.12806	107
D-87423	2	A12	2 µg/ml	0.952425	-0.171713	108
D-85709	2	B1	2 µg/ml	0.970196	-0.0270533	109
D-85686	2	B2	2 µg/ml	0.75961	-2.51999	110
D-116206	2	B3	2 µg/ml	0.948046	-0.76747	111
D-13279	2	B4	2 µg/ml	1.10636	0.704862	112
D-36376	2	B5	2 µg/ml	1.0056	-0.23223	113
D-36394	2	B6	2 µg/ml	1.07154	0.38111	114
D-35722	2	B7	2 µg/ml	1.06873	0.354968	115
D-35721	2	B8	2 µg/ml	1.15214	1.1307	116
D-33409	2	B9	2 µg/ml	1.06305	0.302063	117
D-26615	2	B10	2 µg/ml	0.969496	-0.567976	118
D-53534	2	B11	2 µg/ml	1.15533	1.16036	119
D-53948	2	B12	2 µg/ml	1.07222	0.803445	120
D-64418	2	C1	2 µg/ml	0.933905	-0.322462	121
D-43522	2	C2	2 µg/ml	0.855982	-1.6237	122
D-44051	2	C3	2 µg/ml	1.09257	0.576665	123
D-09219	2	C4	2 µg/ml	1.06831	0.351067	124
A-04692	2	C5	2 µg/ml	0.992445	-0.35454	125
D-81193	2	C6	2 µg/ml	1.25568	2.09362	126
D-82337	2	C7	2 µg/ml	1.00268	-0.259389	127
D-82323	2	C8	2 µg/ml	0.952637	-0.724774	128
D-43544	2	C9	2 µg/ml	1.06529	0.322924	129
D-43550	2	C10	2 µg/ml	1.186	1.44562	130
D-81838	2	C11	2 µg/ml	1.04345	0.119778	131
A-04942	2	C12	2 µg/ml	1.0062	0.266051	132
D-88772	2	D1	2 µg/ml	0.854909	-0.965498	133
D-81463	2	D2	2 µg/ml	0.991783	-0.3607	134
D-81449	2	D3	2 µg/ml	1.08159	0.474519	135
D-21640	2	D4	2 µg/ml	1.08304	0.488059	136
D-21092	2	D5	2 µg/ml	0.963117	0.277207	137
D-88438	2	D6	2 µg/ml	1.01148	0.763432	138
D-52860	2	D7	2 µg/ml	0.813072	-2.02277	139
D-86337	2	D8	2 µg/ml	0.999022	-0.293373	140
D-86345	2	D9	2 µg/ml	1.01221	-0.170728	141
D-34111	2	D10	2 µg/ml	1.24336	1.97907	142
D-33619	2	D11	2 µg/ml	1.03618	0.0522263	143
D-34039	2	D12	2 µg/ml	0.903811	-0.567434	144
D-34018	2	E1	2 µg/ml	0.891548	-0.66725	145
D-33823	2	E2	2 µg/ml	0.995178	-0.329126	146
D-34346	2	E3	2 µg/ml	0.908973	-1.13087	147
D-52745	2	E4	2 µg/ml	0.817704	-1.9797	148
D-81521	2	E5	2 µg/ml	1.21292	1.69592	149
D-82122	2	E6	2 µg/ml	0.808432	-2.06592	150
D-81935	2	E7	2 µg/ml	0.955398	-0.699089	151
D-81913	2	E8	2 µg/ml	1.20411	1.61404	152
D-81890	2	E9	2 µg/ml	0.909576	-1.12525	153
D-81609	2	E10	2 µg/ml	1.02815	-0.0225052	154
D-81610	2	E11	2 µg/ml	0.93145	-0.921815	155
D-63454	2	E12	2 µg/ml	1.0134	0.324653	156
D-81572	2	F1	2 µg/ml	0.95617	-0.141227	157
D-09642	2	F2	2 µg/ml	1.04351	0.120412	158
D-81630	2	F3	2 µg/ml	1.17251	1.32013	159
D-16375	2	F4	2 µg/ml	1.05686	0.244537	160
D-68603	2	F5	2 µg/ml	1.08265	0.484435	161
D-68663	2	F6	2 µg/ml	0.992271	-0.356157	162
D-81679	2	F7	2 µg/ml	0.93965	-0.84556	163
D-82089	2	F8	2 µg/ml	0.814036	-2.01381	164
D-81550	2	F9	2 µg/ml	1.04477	0.132131	165
D-82131	2	F10	2 µg/ml	1.19083	1.49047	166
D-65510	2	F11	2 µg/ml	1.08817	0.535738	167
D-115638	2	F12	2 µg/ml	1.08749	0.927738	168
D-115651	2	G1	2 µg/ml	0.960711	-0.104262	169
D-115692	2	G2	2 µg/ml	1.22634	1.82072	170
D-115617	2	G3	2 µg/ml	1.1037	0.680123	171
A-04421	2	G4	2 µg/ml	1.08758	0.530208	172
D-41525	2	G5	2 µg/ml	1.20611	1.63257	173
D-40134	2	G6	2 µg/ml	0.900667	-1.20811	174
D-37849	2	G7	2 µg/ml	1.06381	0.309212	175
D-37049	2	G8	2 µg/ml	1.08882	0.541811	176
D-37083	2	G9	2 µg/ml	0.829285	-1.87199	177
D-37099	2	G10	2 µg/ml	0.905228	-1.16569	178
D-40567	2	G11	2 µg/ml	0.919419	-1.03371	179
D-41429	2	G12	2 µg/ml	1.02033	0.381078	180
D-87978	2	H1	2 µg/ml	1.07297	0.809557	181
D-40686	2	H2	2 µg/ml	1.13646	0.984801	182
D-40756	2	H3	2 µg/ml	1.0427	0.112846	183
D-37742	2	H4	2 µg/ml	1.10616	0.703009	184
D-36311	2	H5	2 µg/ml	1.11427	0.778444	185
D-39293	2	H6	2 µg/ml	1.03014	-0.00394268	186
D-40934	2	H7	2 µg/ml	1.04682	0.151153	187
D-109320	2	H8	2 µg/ml	0.977241	-0.495942	188
D-37335	2	H9	2 µg/ml	0.980177	-0.468636	189
D-40611	2	H10	2 µg/ml	1.06481	0.318476	190
D-34853	2	H11	2 µg/ml	1.08977	0.550624	191
D-41714	2	H12	2 µg/ml	1.19541	1.80622	192
D-41853	3	A1	2 µg/ml	0.89383	-0.648678	193
D-41881	3	A2	2 µg/ml	0.902832	-0.615023	194
D-39982	3	A3	2 µg/ml	0.957143	-0.104641	195
D-41815	3	A4	2 µg/ml	1.00232	0.31992	196
D-39965	3	A5	2 µg/ml	1.07093	0.964626	197
D-42206	3	A6	2 µg/ml	0.981099	0.120486	198
D-42326	3	A7	2 µg/ml	0.940926	-0.25704	199
D-42262	3	A8	2 µg/ml	0.930968	-0.350617	200
D-42129	3	A9	2 µg/ml	0.820899	-1.38498	201
D-41993	3	A10	2 µg/ml	0.941399	-0.252588	202
D-39881	3	A11	2 µg/ml	0.957644	-0.0999326	203
D-39897	3	A12	2 µg/ml	0.87932	-0.766793	204
D-36749	3	B1	2 µg/ml	0.783969	-1.54295	205
D-88619	3	B2	2 µg/ml	0.902884	-0.61453	206
D-35671	3	B3	2 µg/ml	0.942717	-0.240211	207
D-88607	3	B4	2 µg/ml	1.00901	0.382816	208
D-88555	3	B5	2 µg/ml	0.958368	-0.093125	209
D-88572	3	B6	2 µg/ml	1.09708	1.21043	210
D-35058	3	B7	2 µg/ml	0.772594	-1.83893	211
D-34411	3	B8	2 µg/ml	1.0859	1.10538	212
D-52647	3	B9	2 µg/ml	0.828208	-1.31629	213
D-52595	3	B10	2 µg/ml	0.827642	-1.32161	214
D-52560	3	B11	2 µg/ml	0.962012	-0.0588811	215
D-41028	3	B12	2 µg/ml	1.07519	0.827584	216
D-35307	3	C1	2 µg/ml	0.955909	-0.143351	217
D-85499	3	C2	2 µg/ml	0.982625	0.134829	218
D-52803	3	C3	2 µg/ml	0.930857	-0.351663	219
D-53087	3	C4	2 µg/ml	0.9148	-0.50255	220
D-53110	3	C5	2 µg/ml	0.976052	-0.778558	221
D-88283	3	C6	2 µg/ml	1.10193	1.25601	222
D-53311	3	C7	2 µg/ml	0.974269	0.0562989	223
D-52934	3	C8	2 µg/ml	0.944337	-0.224979	224
D-53185	3	C9	2 µg/ml	1.00691	0.36305	225
D-87532	3	C10	2 µg/ml	0.892348	-0.713549	226
D-85738	3	C11	2 µg/ml	0.914598	-0.504453	227
D-87687	3	C12	2 µg/ml	1.01108	0.305723	228
D-63821	3	D1	2 µg/ml	1.07172	0.799341	229
D-63917	3	D2	2 µg/ml	1.02058	0.491525	230
D-63826	3	D3	2 µg/ml	0.986066	0.167158	231
D-65741	3	D4	2 µg/ml	1.09204	1.16306	232
D-65751	3	D5	2 µg/ml	1.04896	0.758191	233
D-65706	3	D6	2 µg/ml	1.06241	0.88459	234
D-85540	3	D7	2 µg/ml	1.1179	1.40611	235
D-96188	3	D8	2 µg/ml	0.99065	0.210242	236
D-109484	3	D9	2 µg/ml	1.07636	1.01572	237
D-69612	3	D10	2 µg/ml	0.900361	-0.63824	238
D-69615	3	D11	2 µg/ml	0.767796	-1.88401	239
D-69658	3	D12	2 µg/ml	1.01979	0.376667	240
D-65793	3	E1	2 µg/ml	0.870966	-0.834791	241
D-112120	3	E2	2 µg/ml	1.19027	2.08611	242
D-58464	3	E3	2 µg/ml	1.05424	0.807839	243
D-74367	3	E4	2 µg/ml	0.993798	0.239822	244
D-58514	3	E5	2 µg/ml	1.10761	1.30937	245
D-105869	3	E6	2 µg/ml	1.0869	1.11478	246
D-66462	3	E7	2 µg/ml	0.982735	0.135859	247
D-66439	3	E8	2 µg/ml	0.865344	-0.967309	248
D-66408	3	E9	2 µg/ml	1.02321	0.516235	249
D-69822	3	E10	2 µg/ml	0.834614	-1.2561	250
D-69837	3	E11	2 µg/ml	1.02071	0.492754	251
D-69829	3	E12	2 µg/ml	0.996809	0.189577	252
D-69869	3	F1	2 µg/ml	1.09796	1.01299	253
D-69872	3	F2	2 µg/ml	0.991168	0.215103	254
D-34372	3	F3	2 µg/ml	1.03736	0.649233	255
D-34445	3	F4	2 µg/ml	0.933742	-0.324551	256
D-34617	3	F5	2 µg/ml	1.08424	1.08973	257
D-34598	3	F6	2 µg/ml	1.09961	1.23421	258
D-34578	3	F7	2 µg/ml	0.938547	-0.279392	259
D-34792	3	F8	2 µg/ml	0.87828	-0.845749	260
D-37126	3	F9	2 µg/ml	0.925765	-0.399515	261
D-34506	3	F10	2 µg/ml	0.854208	-1.07196	262
D-70593	3	F11	2 µg/ml	1.08343	1.08209	263
D-70573	3	F12	2 µg/ml	1.03494	0.499957	264
D-70458	3	G1	2 µg/ml	0.435802	-4.37705	265
D-58271	3	G2	2 µg/ml	0.895291	-0.685887	266
D-98200	3	G3	2 µg/ml	0.926729	-0.390453	267
D-66962	3	G4	2 µg/ml	1.04361	0.707891	268
D-66965	3	G5	2 µg/ml	0.983138	0.139648	269
D-68298	3	G6	2 µg/ml	1.04598	0.73023	270
D-68296	3	G7	2 µg/ml	0.978924	0.100047	271
D-66696	3	G8	2 µg/ml	0.898556	-0.655203	272
D-66703	3	G9	2 µg/ml	0.957816	-0.0983112	273
D-95044	3	G10	2 µg/ml	0.957655	-0.0998295	274
D-95642	3	G11	2 µg/ml	0.932168	-0.339336	275
D-70491	3	G12	2 µg/ml	0.98229	0.0713929	276
D-70677	3	H1	2 µg/ml	0.99502	0.175014	277
D-70537	3	H2	2 µg/ml	0.903189	-0.611671	278
D-70514	3	H3	2 µg/ml	0.410557	-3.3894	279
D-70490	3	H4	2 µg/ml	0.984196	0.149589	280
D-70488	3	H5	2 µg/ml	0.88092	-0.820936	281
D-21197	3	H6	2 µg/ml	0.993481	0.236843	282
D-95511	3	H7	2 µg/ml	0.816761	-1.42387	283
D-100643	3	H8	2 µg/ml	0.993087	0.233143	284
D-95869	3	H9	2 µg/ml	0.891717	-0.719473	285
D-98384	3	H10	2 µg/ml	1.02747	0.556288	286
D-96444	3	H11	2 µg/ml	0.985703	0.163753	287
D-94540	3	H12	2 µg/ml	0.989618	0.13104	288
D-105289	4	A1	2 µg/ml	0.898898	-0.607427	289
D-101482	4	A2	2 µg/ml	0.902694	-1.29162	290
D-102650	4	A3	2 µg/ml	0.883077	-1.54571	291
D-103286	4	A4	2 µg/ml	0.976482	-0.335842	292
D-97917	4	A5	2 µg/ml	1.03016	0.359512	293
D-103476	4	A6	2 µg/ml	1.02212	0.255315	294
D-57697	4	A7	2 µg/ml	1.11509	1.45953	295
D-60956	4	A8	2 µg/ml	0.969726	-0.423349	296
D-55039	4	A9	2 µg/ml	1.02468	0.288434	297
D-54672	4	A10	2 µg/ml	0.986438	-0.206879	298
D-54699	4	A11	2 µg/ml	1.08272	1.04023	299
D-54677	4	A12	2 µg/ml	0.986924	0.109108	300
D-61095	4	B1	2 µg/ml	0.860051	-0.92364	301
D-61308	4	B2	2 µg/ml	1.00261	0.00257474	302
D-116658	4	B3	2 µg/ml	0.901648	-1.30516	303
D-62058	4	B4	2 µg/ml	1.03966	0.482531	304
D-60347	4	B5	2 µg/ml	1.01738	0.193874	305
D-61397	4	B6	2 µg/ml	1.1126	1.42732	306
D-49277	4	B7	2 µg/ml	1.08661	1.09064	307
D-62246	4	B8	2 µg/ml	1.02428	0.283346	308
D-62157	4	B9	2 µg/ml	1.19924	2.54955	309
D-61595	4	B10	2 µg/ml	1.03482	0.419798	310
D-59006	4	B11	2 µg/ml	0.98825	-0.183411	311
D-58979	4	B12	2 µg/ml	1.07715	0.843551	312
D-58744	4	C1	2 µg/ml	0.910839	-0.510228	313
D-58782	4	C2	2 µg/ml	0.912038	-1.17058	314
D-59117	4	C3	2 µg/ml	1.0102	0.100904	315
D-59541	4	C4	2 µg/ml	0.99249	-0.128483	316
D-59336	4	C5	2 µg/ml	1.0647	0.806892	317
D-59605	4	C6	2 µg/ml	1.15552	1.98325	318
D-61676	4	C7	2 µg/ml	0.977255	-0.32583	319
D-61660	4	C8	2 µg/ml	1.0701	0.87678	320
D-61616	4	C9	2 µg/ml	0.94581	-0.73313	321
D-59652	4	C10	2 µg/ml	1.02096	0.240344	322
D-60018	4	C11	2 µg/ml	1.04063	0.495076	323
D-59904	4	C12	2 µg/ml	0.941455	-0.261011	324
D-59932	4	D1	2 µg/ml	1.01994	0.377825	325
D-59964	4	D2	2 µg/ml	1.02765	0.32688	326
D-15940	4	D3	2 µg/ml	0.911517	-1.17733	327
D-22629	4	D4	2 µg/ml	0.91721	-1.10359	328
D-15184	4	D5	2 µg/ml	1.05322	0.658091	329
D-14798	4	D6	2 µg/ml	0.941117	-0.793924	330
D-15275	4	D7	2 µg/ml	0.946642	-0.722357	331
D-15259	4	D8	2 µg/ml	1.02429	0.28345	332
D-67107	4	D9	2 µg/ml	1.00417	0.0228028	333
D-67114	4	D10	2 µg/ml	1.03054	0.364431	334
D-113271	4	D11	2 µg/ml	1.04193	0.511846	335
D-72003	4	D12	2 µg/ml	1.05034	0.62532	336
D-76616	4	E1	2 µg/ml	0.977383	0.0314433	337
D-53814	4	E2	2 µg/ml	0.900864	-1.31532	338
D-53834	4	E3	2 µg/ml	0.834368	-2.17664	339
D-55507	4	E4	2 µg/ml	1.06735	0.841174	340
D-55551	4	E5	2 µg/ml	0.946968	-0.718132	341
D-55463	4	E6	2 µg/ml	0.954666	-0.618424	342
D-61949	4	E7	2 µg/ml	0.979094	-0.302001	343
D-60438	4	E8	2 µg/ml	0.972088	-0.392756	344
D-60419	4	E9	2 µg/ml	1.15835	2.01983	345
D-60413	4	E10	2 µg/ml	1.11298	1.43222	346
D-60983	4	E11	2 µg/ml	1.13395	1.70377	347
D-57051	4	E12	2 µg/ml	1.11024	1.11293	348
D-57396	4	F1	2 µg/ml	1.048	0.606256	349
D-57434	4	F2	2 µg/ml	0.822292	-2.33306	350
D-118456	4	F3	2 µg/ml	0.954569	-0.619684	351
D-61417	4	F4	2 µg/ml	0.943861	-0.75838	352
D-60881	4	F5	2 µg/ml	0.929222	-0.947994	353
D-26845	4	F6	2 µg/ml	1.19201	2.45586	354
D-57208	4	F7	2 µg/ml	1.00366	0.016151	355
D-60116	4	F8	2 µg/ml	1.03848	0.467198	356
D-60156	4	F9	2 µg/ml	1.03897	0.473628	357
D-60126	4	F10	2 µg/ml	0.984013	-0.238285	358
D-115433	4	F11	2 µg/ml	1.03686	0.446269	359
D-119013	4	F12	2 µg/ml	0.982435	0.0725711	360
D-10977	4	G1	2 µg/ml	1.18909	1.75472	361
D-10863	4	G2	2 µg/ml	0.890124	-1.45444	362
D-18034	4	G3	2 µg/ml	0.861345	-1.8272	363
D-118819	4	G4	2 µg/ml	0.831997	-2.20734	364
D-59817	4	G5	2 µg/ml	1.02185	0.251808	365
D-59752	4	G6	2 µg/ml	1.01617	0.178229	366
D-59782	4	G7	2 µg/ml	1.04985	0.614485	367
D-56202	4	G8	2 µg/ml	1.01605	0.176727	368
D-60196	4	G9	2 µg/ml	0.944144	-0.754717	369
D-60242	4	G10	2 µg/ml	1.03657	0.442517	370
D-60202	4	G11	2 µg/ml	1.10739	1.35977	371
D-54750	4	G12	2 µg/ml	1.02976	0.457785	372
D-54457	4	H1	2 µg/ml	1.02426	0.413064	373
D-19165	4	H2	2 µg/ml	0.981057	-0.276579	374
D-59678	4	H3	2 µg/ml	0.937401	-0.842061	375
D-59731	4	H4	2 µg/ml	0.922402	-1.03633	376
D-59706	4	H5	2 µg/ml	1.00285	0.00567534	377
D-22429	4	H6	2 µg/ml	1.02404	0.280143	378
D-57612	4	H7	2 µg/ml	1.0653	0.814593	379
D-57645	4	H8	2 µg/ml	1.06364	0.793062	380
D-89229	4	H9	2 µg/ml	1.00694	0.0586709	381
D-17314	4	H10	2 µg/ml	1.02474	0.289271	382
D-72484	4	H11	2 µg/ml	0.912898	-1.15944	383
D-27256	4	H12	2 µg/ml	1.01109	0.305831	384
D-54283	5	A1	2 µg/ml	0.8755	-0.797883	385
D-19702	5	A2	2 µg/ml	0.907603	-1.21728	386
D-20964	5	A3	2 µg/ml	0.771012	-1.4454	387
D-04526	5	A4	2 µg/ml	0.81522	-1.0414	388
D-29688	5	A5	2 µg/ml	0.834456	-0.865603	389
D-79923	5	A6	2 µg/ml	0.820266	-0.995276	390
D-51136	5	A7	2 µg/ml	0.871767	-0.524627	391
D-51426	5	A8	2 µg/ml	0.786505	-1.30381	392
D-50676	5	A9	2 µg/ml	0.835028	-0.860372	393
D-62429	5	A10	2 µg/ml	0.804784	-1.13677	394
D-13896	5	A11	2 µg/ml	0.938861	-1.01694	395
D-26207	5	A12	2 µg/ml	0.856415	-0.953239	396
D-106613	5	B1	2 µg/ml	1.04439	0.57686	397
D-106643	5	B2	2 µg/ml	0.824659	-0.955129	398
D-106560	5	B3	2 µg/ml	0.944755	0.142391	399
D-29733	5	B4	2 µg/ml	0.939329	0.0928109	400
D-29401	5	B5	2 µg/ml	0.880861	-0.441514	401
D-69072	5	B6	2 µg/ml	0.885714	-0.397166	402
D-69077	5	B7	2 µg/ml	0.807711	-1.11002	403
D-69100	5	B8	2 µg/ml	0.899709	-0.269269	404
D-70526	5	B9	2 µg/ml	0.829814	-0.908025	405
D-70651	5	B10	2 µg/ml	0.925248	-0.0358791	406
D-70517	5	B11	2 µg/ml	0.994059	0.592975	407
D-29792	5	B12	2 µg/ml	0.83056	-1.1637	408
D-12356	5	C1	2 µg/ml	0.907045	-0.541107	409
D-29873	5	C2	2 µg/ml	0.870448	-0.536678	410
D-29555	5	C3	2 µg/ml	1.07102	-2.31854	411
D-11300	5	C4	2 µg/ml	0.957308	0.25711	412
D-28457	5	C5	2 µg/ml	0.867558	-0.563093	413
D-28685	5	C6	2 µg/ml	0.957884	0.262377	414
D-61990	5	C7	2 µg/ml	0.895886	-0.304209	415
D-57456	5	C8	2 µg/ml	0.992841	0.58184	416
D-62010	5	C9	2 µg/ml	0.992652	0.580118	417
D-57488	5	C10	2 µg/ml	0.914542	-0.133714	418
D-41930	5	C11	2 µg/ml	0.955134	0.23725	419
D-41951	5	C12	2 µg/ml	0.841279	-1.07644	420
D-32640	5	D1	2 µg/ml	0.962859	-0.0867799	421
D-31680	5	D2	2 µg/ml	0.80095	-1.17181	422
D-33522	5	D3	2 µg/ml	0.938622	0.0863492	423
D-60689	5	D4	2 µg/ml	0.842202	-0.794816	424
D-54196	5	D5	2 µg/ml	0.94491	0.143812	425
D-57000	5	D6	2 µg/ml	0.879564	-0.45337	426
D-56996	5	D7	2 µg/ml	0.857951	-0.650883	427
D-89250	5	D8	2 µg/ml	0.819605	-1.00132	428
D-85921	5	D9	2 µg/ml	0.983755	0.498811	429
D-16955	5	D10	2 µg/ml	0.978158	0.44766	430
D-17003	5	D11	2 µg/ml	0.988239	0.539783	431
D-83472	5	D12	2 µg/ml	1.02678	0.433548	432
D-83531	5	E1	2 µg/ml	1.11975	1.19035	433
D-51134	5	E2	2 µg/ml	0.868129	-0.557867	434
D-31138	5	E3	2 µg/ml	0.974762	0.416621	435
D-74662	5	E4	2 µg/ml	1.03147	0.934891	436
D-28770	5	E5	2 µg/ml	0.930332	0.0105912	437
D-82192	5	E6	2 µg/ml	0.785608	-1.31201	438
D-43656	5	E7	2 µg/ml	0.815892	-1.03525	439
D-82959	5	E8	2 µg/ml	1.05994	1.19501	440
D-54588	5	E9	2 µg/ml	1.11577	1.70528	441
D-54614	5	E10	2 µg/ml	1.09981	1.55944	442
D-85033	5	E11	2 µg/ml	1.09624	1.52678	443
D-85070	5	E12	2 µg/ml	1.24302	2.19379	444
D-82513	5	F1	2 µg/ml	1.11199	1.12715	445
D-51558	5	F2	2 µg/ml	1.0229	0.856555	446
D-29404	5	F3	2 µg/ml	0.968753	0.361711	447
D-25519	5	F4	2 µg/ml	1.11308	1.68071	448
D-89084	5	F5	2 µg/ml	0.905667	-0.214821	449
D-89152	5	F6	2 µg/ml	0.983286	0.49452	450
D-89131	5	F7	2 µg/ml	1.06199	1.21375	451
D-25386	5	F8	2 µg/ml	1.14211	1.94595	452
D-19402	5	F9	2 µg/ml	0.994101	0.593356	453
D-22729	5	F10	2 µg/ml	1.07811	1.36112	454
D-32684	5	F11	2 µg/ml	1.11656	1.71245	455
D-29419	5	F12	2 µg/ml	1.11166	1.12447	456
D-88985	5	G1	2 µg/ml	1.05478	0.661499	457
D-88993	5	G2	2 µg/ml	0.992031	0.574436	458
D-113898	5	G3	2 µg/ml	1.02564	0.881544	459
D-109668	5	G4	2 µg/ml	1.01425	0.777531	460
D-112294	5	G5	2 µg/ml	0.974399	0.413304	461
D-28064	5	G6	2 µg/ml	0.948521	0.176809	462
D-105821	5	G7	2 µg/ml	0.968165	0.356332	463
D-28672	5	G8	2 µg/ml	1.05919	1.18817	464
D-50895	5	G9	2 µg/ml	0.830799	-0.899017	465
D-82547	5	G10	2 µg/ml	1.00849	-0.570621	466
D-88901	5	G11	2 µg/ml	1.07593	1.34114	467
D-56064	5	G12	2 µg/ml	0.820733	-1.24369	468
D-116288	5	H1	2 µg/ml	1.08484	0.906136	469
D-25028	5	H2	2 µg/ml	1.31975	1.42439	470
D-118525	5	H3	2 µg/ml	1.04402	-0.342935	471
D-70309	5	H4	2 µg/ml	1.02626	0.887284	472
D-55156	5	H5	2 µg/ml	0.8444	-0.774726	473
D-55171	5	H6	2 µg/ml	0.899172	-0.274181	474
D-59403	5	H7	2 µg/ml	0.709043	-2.01172	475
D-59531	5	H8	2 µg/ml	1.01533	0.787384	476
D-59485	5	H9	2 µg/ml	0.998492	0.633484	477
D-84897	5	H10	2 µg/ml	0.884068	-0.412211	478
D-85051	5	H11	2 µg/ml	0.932138	0.0270909	479
D-84860	5	H12	2 µg/ml	1.06344	0.731966	480
D-84993	6	A1	2 µg/ml	0.917973	-0.176685	481
D-84848	6	A2	2 µg/ml	1.00975	-0.389202	482
D-56759	6	A3	2 µg/ml	1.03216	-0.130425	483
D-55995	6	A4	2 µg/ml	0.958159	-0.984814	484
D-55972	6	A5	2 µg/ml	0.975376	-0.786036	485
D-55943	6	A6	2 µg/ml	0.957537	-0.991995	486
D-72905	6	A7	2 µg/ml	1.17818	1.55544	487
D-38187	6	A8	2 µg/ml	0.96666	-0.886665	488
D-61164	6	A9	2 µg/ml	1.0234	-0.231572	489
D-61160	6	A10	2 µg/ml	1.09682	0.616076	490
D-61780	6	A11	2 µg/ml	0.928638	-1.32566	491
D-57863	6	A12	2 µg/ml	0.855892	-0.800866	492
D-58598	6	B1	2 µg/ml	0.740351	-1.96255	493
D-89911	6	B2	2 µg/ml	1.14283	1.14738	494
D-89924	6	B3	2 µg/ml	1.10392	0.698099	495
D-82427	6	B4	2 µg/ml	1.1758	1.52798	496
D-82373	6	B5	2 µg/ml	1.08264	0.452379	497
D-57764	6	B6	2 µg/ml	1.00542	-0.439128	498
D-59273	6	B7	2 µg/ml	1.07307	0.341941	499
D-52271	6	B8	2 µg/ml	0.991253	-0.602715	500
D-52303	6	B9	2 µg/ml	0.943007	-1.15975	501
D-82638	6	B10	2 µg/ml	1.17032	1.46475	502
D-82641	6	B11	2 µg/ml	1.08917	0.527771	503
D-82628	6	B12	2 µg/ml	0.7936	-1.42717	504
D-82647	6	C1	2 µg/ml	0.796615	-1.39686	505
D-82579	6	C2	2 µg/ml	1.11235	0.795456	506
D-82642	6	C3	2 µg/ml	0.956552	-1.00337	507
D-59194	6	C4	2 µg/ml	1.02827	-0.175329	508
D-59221	6	C5	2 µg/ml	1.1031	0.68862	509
D-89804	6	C6	2 µg/ml	1.13584	1.06664	510
D-89793	6	C7	2 µg/ml	1.12235	0.910911	511
D-89699	6	C8	2 µg/ml	0.952401	-1.05129	512
D-80446	6	C9	2 µg/ml	0.936057	-1.23999	513
D-74776	6	C10	2 µg/ml	0.983252	-0.695095	514
D-48347	6	C11	2 µg/ml	0.851213	-2.21959	515
D-48340	6	C12	2 µg/ml	0.978752	0.434406	516
D-81157	6	D1	2 µg/ml	0.799788	-1.36496	517
D-81056	6	D2	2 µg/ml	1.11276	0.800175	518
D-85857	6	D3	2 µg/ml	1.13103	1.01106	519
D-85843	6	D4	2 µg/ml	1.01407	-0.339236	520
D-81331	6	D5	2 µg/ml	1.00183	-0.480547	521
D-81343	6	D6	2 µg/ml	1.11484	0.824176	522
D-51686	6	D7	2 µg/ml	0.992921	-0.583458	523
D-21312	6	D8	2 µg/ml	1.05677	0.153701	524
D-21239	6	D9	2 µg/ml	0.823712	-2.53711	525
D-19937	6	D10	2 µg/ml	1.23922	2.26024	526
D-69329	6	D11	2 µg/ml	1.05979	0.188602	527
D-69222	6	D12	2 µg/ml	0.881281	-0.545594	528
D-51479	6	E1	2 µg/ml	0.836564	-0.995198	529
D-78364	6	E2	2 µg/ml	1.06343	0.230591	530
D-71837	6	E3	2 µg/ml	1.06055	0.197416	531
D-58154	6	E4	2 µg/ml	1.10454	0.70527	532
D-58081	6	E5	2 µg/ml	1.0266	-0.194574	533
D-57822	6	E6	2 µg/ml	1.08419	0.47033	534
D-23248	6	E7	2 µg/ml	0.929708	-1.3133	535
D-30581	6	E8	2 µg/ml	0.987772	-0.642906	536
D-27969	6	E9	2 µg/ml	1.12701	0.964735	537
D-24171	6	E10	2 µg/ml	1.03349	-0.115036	538
D-43746	6	E11	2 µg/ml	0.974414	-0.797138	539
D-22765	6	E12	2 µg/ml	0.864386	-0.715465	540
D-22762	6	F1	2 µg/ml	0.935318	-0.00229555	541
D-58200	6	F2	2 µg/ml	1.08668	0.499112	542
D-21437	6	F3	2 µg/ml	1.04789	0.0511433	543
D-26248	6	F4	2 µg/ml	0.940798	-1.18526	544
D-26533	6	F5	2 µg/ml	1.1851	1.63544	545
D-56850	6	F6	2 µg/ml	1.03872	-0.0547121	546
D-29968	6	F7	2 µg/ml	1.01127	-0.371627	547
D-26624	6	F8	2 µg/ml	1.22287	2.07143	548
D-38671	6	F9	2 µg/ml	1.11938	0.876582	549
D-29528	6	F10	2 µg/ml	1.12427	0.933089	550
D-24943	6	F11	2 µg/ml	1.11207	0.792227	551
D-21676	6	F12	2 µg/ml	0.916844	-0.188035	552
D-08702	6	G1	2 µg/ml	0.74745	-1.89117	553
D-12115	6	G2	2 µg/ml	1.02941	-0.162192	554
D-32070	6	G3	2 µg/ml	1.12596	0.952567	555
D-08878	6	G4	2 µg/ml	1.06248	0.219704	556
D-30738	6	G5	2 µg/ml	1.17154	1.47886	557
D-14602	6	G6	2 µg/ml	1.08135	0.437525	558
D-19838	6	G7	2 µg/ml	0.984028	-0.686134	559
D-13176	6	G8	2 µg/ml	1.05549	0.138996	560
D-30423	6	G9	2 µg/ml	1.17174	1.48116	561
D-27930	6	G10	2 µg/ml	1.03312	-0.119322	562
D-28182	6	G11	2 µg/ml	0.856948	-2.15337	563
D-108557	6	G12	2 µg/ml	0.814249	-1.21955	564
D-107477	6	H1	2 µg/ml	0.849092	-0.869239	565
D-107485	6	H2	2 µg/ml	0.861932	-2.09583	566
D-112102	6	H3	2 µg/ml	1.15231	1.25676	567
D-85955	6	H4	2 µg/ml	1.01705	-0.304816	568
D-16348	6	H5	2 µg/ml	1.01332	-0.539663	569
D-31738	6	H6	2 µg/ml	1.08178	0.442446	570
D-19446	6	H7	2 µg/ml	0.954947	-0.913828	571
D-19358	6	H8	2 µg/ml	1.03397	-0.109517	572
D-08635	6	H9	2 µg/ml	1.0551	0.134477	573
D-107394	6	H10	2 µg/ml	1.11008	0.769226	574
D-08854	6	H11	2 µg/ml	1.0032	-0.464748	575
D-109158	6	H12	2 µg/ml	0.844509	-0.915311	576
D-109410	7	A1	2 µg/ml	0.842332	-0.937205	577
D-19039	7	A2	2 µg/ml	1.0549	-0.273195	578
D-108430	7	A3	2 µg/ml	0.850313	-1.58676	579
D-108422	7	A4	2 µg/ml	1.05081	-0.299429	580
D-13472	7	A5	2 µg/ml	0.935367	-0.924827	581
D-13474	7	A6	2 µg/ml	0.979584	-0.580711	582
D-114544	7	A7	2 µg/ml	1.02055	-0.261889	583
D-50830	7	A8	2 µg/ml	0.955158	-0.770801	584
D-50698	7	A9	2 µg/ml	0.88998	-1.27805	585
D-15977	7	A10	2 µg/ml	1.1676	0.882548	586
D-06168	7	A11	2 µg/ml	1.06358	0.0729693	587
D-12481	7	A12	2 µg/ml	0.887906	-0.478989	588
D-112874	7	B1	2 µg/ml	0.788503	-1.47841	589
D-64341	7	B2	2 µg/ml	0.91808	-1.05937	590
D-43560	7	B3	2 µg/ml	1.00159	-0.409431	591
D-108186	7	B4	2 µg/ml	1.00396	-0.391024	592
D-108799	7	B5	2 µg/ml	1.01606	-0.296833	593
D-107882	7	B6	2 µg/ml	0.921153	-1.03545	594
D-108806	7	B7	2 µg/ml	1.13715	0.645535	595
D-108698	7	B8	2 µg/ml	0.960922	-0.725948	596
D-108694	7	B9	2 µg/ml	1.09419	0.311196	597
D-56230	7	B10	2 µg/ml	1.09536	0.320331	598
D-106181	7	B11	2 µg/ml	1.12787	0.573326	599
D-63375	7	B12	2 µg/ml	0.923469	-0.121428	600
D-63397	7	C1	2 µg/ml	0.900839	-0.348956	601
D-56553	7	C2	2 µg/ml	0.94165	-0.875927	602
D-56465	7	C3	2 µg/ml	0.96052	-0.729077	603
D-04928	7	C4	2 µg/ml	0.980979	-0.56985	604
D-109104	7	C5	2 µg/ml	0.977403	-0.597681	605
D-109115	7	C6	2 µg/ml	1.22052	1.29442	606
D-108814	7	C7	2 µg/ml	0.995798	-0.454519	607
D-64001	7	C8	2 µg/ml	0.933288	-0.941009	608
D-64008	7	C9	2 µg/ml	1.13087	0.596698	609
D-110371	7	C10	2 µg/ml	1.0539	-0.00235289	610
D-32486	7	C11	2 µg/ml	1.11931	0.50672	611
D-32336	7	C12	2 µg/ml	0.937291	0.0175432	612
D-62586	7	D1	2 µg/ml	0.879233	-0.566186	613
D-107046	7	D2	2 µg/ml	1.10397	0.387345	614
D-86195	7	D3	2 µg/ml	1.18746	1.03712	615
D-17531	7	D4	2 µg/ml	1.17697	0.955492	616
D-17647	7	D5	2 µg/ml	0.92091	-1.03734	617
D-109076	7	D6	2 µg/ml	0.922826	-1.02243	618
D-109300	7	D7	2 µg/ml	1.05328	-0.00715406	619
D-29772	7	D8	2 µg/ml	1.1286	0.578989	620
A-03313	7	D9	2 µg/ml	1.04187	-0.0959915	621
D-14525	7	D10	2 µg/ml	0.970738	-0.649555	622
D-14442	7	D11	2 µg/ml	0.496836	-4.33771	623
D-36975	7	D12	2 µg/ml	0.916384	-0.19266	624
D-86657	7	E1	2 µg/ml	0.767531	-1.68928	625
D-30676	7	E2	2 µg/ml	1.17352	0.928572	626
D-55722	7	E3	2 µg/ml	1.08493	0.239168	627
D-83168	7	E4	2 µg/ml	1.25862	1.59091	628
D-83144	7	E5	2 µg/ml	1.22986	1.36708	629
D-58898	7	E6	2 µg/ml	1.22597	1.33678	630
D-58855	7	E7	2 µg/ml	1.07687	0.176436	631
D-63580	7	E8	2 µg/ml	1.02816	1.31925	632
D-80940	7	E9	2 µg/ml	0.989181	-0.50602	633
D-76547	7	E10	2 µg/ml	1.23246	1.38728	634
D-76658	7	E11	2 µg/ml	1.25539	1.56574	635
D-118239	7	E12	2 µg/ml	0.933373	-0.021849	636
D-107770	7	F1	2 µg/ml	0.857816	-0.781524	637
D-19652	7	F2	2 µg/ml	1.11722	0.490416	638
D-107995	7	F3	2 µg/ml	1.09448	0.313495	639
A-03696	7	F4	2 µg/ml	0.993798	-0.470086	640
D-114409	7	F5	2 µg/ml	1.12698	0.566401	641
D-107678	7	F6	2 µg/ml	1.12042	0.515322	642
D-51319	7	F7	2 µg/ml	1.04616	-0.0625652	643
D-16135	7	F8	2 µg/ml	1.21391	1.24294	644
D-70431	7	F9	2 µg/ml	0.956122	-0.763302	645
D-68655	7	F10	2 µg/ml	0.803784	-1.94887	646
D-107803	7	F11	2 µg/ml	1.11621	0.482564	647
D-108237	7	F12	2 µg/ml	0.9485	0.130237	648
D-108219	7	G1	2 µg/ml	0.872648	-0.632399	649
D-108931	7	G2	2 µg/ml	1.19174	1.07041	650
D-109263	7	G3	2 µg/ml	1.23759	1.42725	651
D-109025	7	G4	2 µg/ml	1.19617	1.10487	652
D-109002	7	G5	2 µg/ml	0.901631	-1.18738	653
D-92486	7	G6	2 µg/ml	1.18992	1.05624	654
D-94341	7	G7	2 µg/ml	1.22238	1.30882	655
D-36874	7	G8	2 µg/ml	0.995184	-0.459303	656
D-101571	7	G9	2 µg/ml	0.975727	-0.610729	657
D-98224	7	G10	2 µg/ml	1.19201	1.07253	658
D-99445	7	G11	2 µg/ml	1.3263	2.11764	659
D-103925	7	G12	2 µg/ml	0.935371	-0.00176502	660
D-99609	7	H1	2 µg/ml	0.836057	-1.0003	661
D-103618	7	H2	2 µg/ml	1.12691	0.565862	662
D-103159	7	H3	2 µg/ml	1.07183	0.137227	663
D-100435	7	H4	2 µg/ml	0.954727	-0.774159	664
D-102345	7	H5	2 µg/ml	1.15642	0.795502	665
D-100701	7	H6	2 µg/ml	0.997415	-0.44194	666
D-102962	7	H7	2 µg/ml	1.04818	-0.0468577	667
D-94370	7	H8	2 µg/ml	1.07162	0.135596	668
D-102508	7	H9	2 µg/ml	1.16586	0.86898	669
D-91409	7	H10	2 µg/ml	0.994044	-0.468173	670
D-91739	7	H11	2 µg/ml	0.931874	-0.952014	671
D-96675	7	H12	2 µg/ml	0.810389	-1.25837	672
D-99045	8	A1	2 µg/ml	0.856847	-0.791266	673
D-103480	8	A2	2 µg/ml	1.04472	0.843529	674
D-100560	8	A3	2 µg/ml	1.10792	0.066648	675
D-95679	8	A4	2 µg/ml	1.07414	-0.14984	676
D-100683	8	A5	2 µg/ml	0.927147	-0.458933	677
D-94741	8	A6	2 µg/ml	1.04789	0.878693	678
D-95894	8	A7	2 µg/ml	0.910162	-0.647085	679
D-94771	8	A8	2 µg/ml	0.848528	-1.32986	680
D-94751	8	A9	2 µg/ml	0.938515	-0.332997	681
D-96999	8	A10	2 µg/ml	0.935973	-0.361155	682
D-101667	8	A11	2 µg/ml	1.05452	0.952057	683
D-90531	8	A12	2 µg/ml	0.912563	-0.231079	684
D-90592	8	B1	2 µg/ml	0.902317	-0.3341	685
D-99464	8	B2	2 µg/ml	1.07475	1.17622	686
D-104975	8	B3	2 µg/ml	0.948347	-0.224077	687
D-102091	8	B4	2 µg/ml	0.979703	0.123278	688
D-102314	8	B5	2 µg/ml	0.864088	-1.15749	689
D-100399	8	B6	2 µg/ml	0.924782	-0.485126	690
D-100852	8	B7	2 µg/ml	0.955506	-0.144766	691
D-98934	8	B8	2 µg/ml	0.995828	0.301913	692
D-96068	8	B9	2 µg/ml	0.925729	-0.474638	693
D-104066	8	B10	2 µg/ml	0.973512	0.0546998	694
D-99493	8	B11	2 µg/ml	1.02606	0.636864	695
D-92514	8	B12	2 µg/ml	1.08076	1.45999	696
D-92398	8	C1	2 µg/ml	0.888653	-0.471482	697
D-97694	8	C2	2 µg/ml	1.20624	2.63285	698
D-99896	8	C3	2 µg/ml	0.898786	-0.773109	699
D-95706	8	C4	2 µg/ml	0.888795	-0.883795	700
D-96991	8	C5	2 µg/ml	0.99591	0.302823	701
D-104396	8	C6	2 µg/ml	0.868893	-1.10427	702
D-101067	8	C7	2 µg/ml	0.944425	-0.267525	703
D-95576	8	C8	2 µg/ml	0.855399	-1.25375	704
D-91790	8	C9	2 µg/ml	0.864459	-1.15338	705
D-96502	8	C10	2 µg/ml	0.959795	-0.0972567	706
D-21626	8	C11	2 µg/ml	1.10917	1.55754	707
D-102669	8	C12	2 µg/ml	0.918067	-0.17574	708
D-92180	8	D1	2 µg/ml	1.0016	0.664079	709
D-101714	8	D2	2 µg/ml	1.05705	0.980075	710
D-99712	8	D3	2 µg/ml	0.938456	-0.333648	711
D-103443	8	D4	2 µg/ml	0.988923	0.225416	712
D-90438	8	D5	2 µg/ml	1.04978	0.899579	713
D-100551	8	D6	2 µg/ml	0.84312	-1.38978	714
D-99459	8	D7	2 µg/ml	0.970247	0.0185261	715
D-67814	8	D8	2 µg/ml	0.980003	0.126607	716
D-67969	8	D9	2 µg/ml	0.976714	0.0901642	717
D-67987	8	D10	2 µg/ml	1.03366	0.721003	718
D-103643	8	D11	2 µg/ml	1.0619	1.03383	719
D-104419	8	D12	2 µg/ml	1.12525	1.90737	720
D-49372	8	E1	2 µg/ml	0.782049	-1.54331	721
D-102016	8	E2	2 µg/ml	0.893385	-0.832947	722
D-92192	8	E3	2 µg/ml	0.856691	-1.23944	723
D-27298	8	E4	2 µg/ml	0.957664	-0.12086	724
D-68936	8	E5	2 µg/ml	0.870201	-1.08977	725
D-68950	8	E6	2 µg/ml	0.783991	-2.0448	726
D-50756	8	E7	2 µg/ml	0.88516	-0.924059	727
D-15586	8	E8	2 µg/ml	0.877689	-1.00683	728
D-69534	8	E9	2 µg/ml	0.881775	-0.961561	729
D-09298	8	E10	2 µg/ml	0.948656	-0.22066	730
D-24319	8	E11	2 µg/ml	0.944501	-0.266688	731
D-28384	8	E12	2 µg/ml	0.985142	0.498649	732
D-27815	8	F1	2 µg/ml	0.874885	-0.609902	733
D-27742	8	F2	2 µg/ml	0.955375	-0.146224	734
D-01023	8	F3	2 µg/ml	0.874616	-1.04086	735
D-01103	8	F4	2 µg/ml	0.998828	0.335145	736
D-67961	8	F5	2 µg/ml	0.926426	-0.466922	737
D-113765	8	F6	2 µg/ml	0.973613	0.0558133	738
D-114101	8	F7	2 µg/ml	0.826512	-1.57376	739
D-14379	8	F8	2 µg/ml	0.863935	-1.15919	740
D-107456	8	F9	2 µg/ml	0.996283	0.306948	741
D-108867	8	F10	2 µg/ml	1.04046	0.796317	742
D-49021	8	F11	2 µg/ml	1.09158	1.36263	743
D-67588	8	F12	2 µg/ml	0.914395	-0.212655	744
D-67548	8	G1	2 µg/ml	0.838148	-0.97927	745
D-67573	8	G2	2 µg/ml	1.10394	1.49961	746
D-21725	8	G3	2 µg/ml	0.932866	-0.395572	747
A-03614	8	G4	2 µg/ml	1.00879	0.445544	748
D-66601	8	G5	2 µg/ml	0.985485	0.187337	749
D-15898	8	G6	2 µg/ml	0.908915	-0.660904	750
D-15895	8	G7	2 µg/ml	0.908973	-0.660256	751
D-64050	8	G8	2 µg/ml	0.927827	-0.4514	752
D-13804	8	G9	2 µg/ml	1.12549	1.73832	753
D-26695	8	G10	2 µg/ml	0.979946	0.125969	754
D-21993	8	G11	2 µg/ml	0.9869	0.203005	755
D-63875	8	G12	2 µg/ml	0.960809	0.254002	756
D-50889	8	H1	2 µg/ml	0.885461	-0.503567	757
D-50936	8	H2	2 µg/ml	1.21295	0.739805	758
D-68892	8	H3	2 µg/ml	1.04193	0.812606	759
D-31467	8	H4	2 µg/ml	0.985594	0.188537	760
D-69968	8	H5	2 µg/ml	1.02272	0.599798	761
D-84492	8	H6	2 µg/ml	0.932428	-0.400431	762
D-84475	8	H7	2 µg/ml	0.916738	-0.57424	763
D-84756	8	H8	2 µg/ml	0.997756	0.323275	764
D-66298	8	H9	2 µg/ml	1.40432	4.82711	765
D-08554	8	H10	2 µg/ml	1.02105	0.581328	766
D-08597	8	H11	2 µg/ml	1.04204	0.813844	767
D-11228	8	H12	2 µg/ml	0.915535	-0.201203	768
D-11278	9	A1	2 µg/ml	0.948477	0.130015	769
D-11199	9	A2	2 µg/ml	0.971683	-0.798816	770
D-20819	9	A3	2 µg/ml	0.957785	-0.929966	771
D-101282	9	A4	2 µg/ml	0.836152	-2.07781	772
D-97533	9	A5	2 µg/ml	0.808509	-2.33867	773
D-93065	9	A6	2 µg/ml	0.800065	-2.41836	774
D-98266	9	A7	2 µg/ml	0.875495	-1.70653	775
D-99645	9	A8	2 µg/ml	0.834161	-2.0966	776
D-17050	9	A9	2 µg/ml	1.00593	-0.475587	777
D-15889	9	A10	2 µg/ml	0.804714	-2.37448	778
D-98114	9	A11	2 µg/ml	0.96874	-0.826588	779
D-17105	9	A12	2 µg/ml	0.991743	0.565018	780
D-11534	9	B1	2 µg/ml	1.09529	1.60614	781
D-98349	9	B2	2 µg/ml	0.920789	-1.27909	782
D-31974	9	B3	2 µg/ml	1.0441	-0.115439	783
D-91505	9	B4	2 µg/ml	1.019	-0.352301	784
D-63138	9	B5	2 µg/ml	1.06621	0.0931885	785
D-30297	9	B6	2 µg/ml	1.21454	1.49303	786
D-62725	9	B7	2 µg/ml	0.984295	-0.679793	787
D-102065	9	B8	2 µg/ml	1.00963	-0.440663	788
D-101379	9	B9	2 µg/ml	1.05457	-0.0166534	789
D-96527	9	B10	2 µg/ml	1.01831	-0.358756	790
D-70359	9	B11	2 µg/ml	1.07841	0.208357	791
D-70368	9	B12	2 µg/ml	0.999409	0.642094	792
D-95900	9	C1	2 µg/ml	1.05224	1.17325	793
D-18261	9	C2	2 µg/ml	1.17363	1.10696	794
D-18320	9	C3	2 µg/ml	1.11151	0.520751	795
D-63506	9	C4	2 µg/ml	1.11706	0.57306	796
D-63562	9	C5	2 µg/ml	1.03558	-0.195839	797
D-63556	9	C6	2 µg/ml	0.90135	-1.46254	798
D-63477	9	C7	2 µg/ml	1.16677	1.0422	799
D-83987	9	C8	2 µg/ml	1.06527	0.0843889	800
D-84667	9	C9	2 µg/ml	1.12794	0.67577	801
D-27409	9	C10	2 µg/ml	1.18042	1.17105	802
D-27546	9	C11	2 µg/ml	1.02265	-0.3178	803
D-27552	9	C12	2 µg/ml	1.03796	1.02974	804
D-66850	9	D1	2 µg/ml	1.13859	2.04145	805
D-12731	9	D2	2 µg/ml	1.08533	0.273667	806
D-68079	9	D3	2 µg/ml	1.04369	-0.119273	807
D-40400	9	D4	2 µg/ml	1.13434	0.73615	808
D-68015	9	D5	2 µg/ml	0.991842	-0.608569	809
D-12694	9	D6	2 µg/ml	1.10559	0.464838	810
D-24606	9	D7	2 µg/ml	1.22666	1.60742	811
D-24411	9	D8	2 µg/ml	1.13079	0.702665	812
D-62342	9	D9	2 µg/ml	1.08359	0.25724	813
D-87456	9	D10	2 µg/ml	1.15076	0.891103	814
D-85653	9	D11	2 µg/ml	1.0667	0.097822	815
D-07526	9	D12	2 µg/ml	1.13861	2.04171	816
D-70712	9	E1	2 µg/ml	1.00837	0.732195	817
D-70659	9	E2	2 µg/ml	1.0132	-0.407004	818
D-35949	9	E3	2 µg/ml	0.992191	-0.605282	819
D-74990	9	E4	2 µg/ml	1.17177	1.08936	820
D-35940	9	E5	2 µg/ml	1.14693	0.854972	821
D-49285	9	E6	2 µg/ml	1.14578	0.844137	822
D-43528	9	E7	2 µg/ml	1.10318	0.442157	823
D-70003	9	E8	2 µg/ml	1.38903	3.13971	824
D-62657	9	E9	2 µg/ml	1.10738	0.481764	825
D-01287	9	E10	2 µg/ml	1.13038	0.698821	826
D-01313	9	E11	2 µg/ml	1.03127	-0.236458	827
D-20609	9	E12	2 µg/ml	1.02359	0.88522	828
D-58370	9	F1	2 µg/ml	0.980784	0.45483	829
D-107497	9	F2	2 µg/ml	1.19583	1.31648	830
D-31916	9	F3	2 µg/ml	1.17735	1.14204	831
D-66741	9	F4	2 µg/ml	0.978425	-0.735186	832
D-108770	9	F5	2 µg/ml	1.15064	0.889961	833
D-107731	9	F6	2 µg/ml	1.16427	1.01864	834
D-107356	9	F7	2 µg/ml	1.24623	1.7921	835
D-86440	9	F8	2 µg/ml	1.08118	0.234473	836
D-86978	9	F9	2 µg/ml	1.01787	-0.362994	837
D-86967	9	F10	2 µg/ml	1.06793	0.109426	838
D-86842	9	F11	2 µg/ml	1.09613	0.375551	839
D-86983	9	F12	2 µg/ml	1.15462	2.20264	840
D-86669	9	G1	2 µg/ml	0.93527	-0.00277381	841
D-27699	9	G2	2 µg/ml	0.869671	-1.76149	842
D-32554	9	G3	2 µg/ml	1.07251	0.152703	843
D-110078	9	G4	2 µg/ml	1.13696	0.760934	844
D-115530	9	G5	2 µg/ml	0.96888	-0.82526	845
D-79000	9	G6	2 µg/ml	1.06531	0.084781	846
A-03812	9	G7	2 µg/ml	1.10973	0.50391	847
D-112511	9	G8	2 µg/ml	1.10749	0.482804	848
D-24708	9	G9	2 µg/ml	1.29113	2.21576	849
D-23311	9	G10	2 µg/ml	1.0885	0.303551	850
A-03392	9	G11	2 µg/ml	1.12653	0.662516	851
A-03424	9	G12	2 µg/ml	0.952711	0.172583	852
A-03468	9	H1	2 µg/ml	0.973151	0.378093	853
D-14868	9	H2	2 µg/ml	0.984625	-0.676679	854
D-80800	9	H3	2 µg/ml	1.00057	-0.526229	855
D-107208	9	H4	2 µg/ml	1.09643	0.378457	856
D-01190	9	H5	2 µg/ml	1.05428	-0.0193901	857
D-35524	9	H6	2 µg/ml	1.0292	-0.256028	858
D-35503	9	H7	2 µg/ml	1.02235	-0.320645	859
D-86846	9	H8	2 µg/ml	1.03789	-0.174062	860
D-86923	9	H9	2 µg/ml	1.07012	0.130103	861
D-00840	9	H10	2 µg/ml	1.11845	0.586185	862
D-11592	9	H11	2 µg/ml	1.04859	-0.0729996	863
D-86397	9	H12	2 µg/ml	0.96975	0.343897	864
D-107980	10	A1	2 µg/ml	0.852956	-0.830386	865
D-108746	10	A2	2 µg/ml	0.851479	-2.11324	866
D-21528	10	A3	2 µg/ml	0.953416	-1.27243	867
D-21487	10	A4	2 µg/ml	0.994882	-0.93041	868
D-21509	10	A5	2 µg/ml	0.89563	-1.74907	869
D-86264	10	A6	2 µg/ml	1.02594	-0.674272	870
D-86294	10	A7	2 µg/ml	0.994983	-0.929575	871
D-13609	10	A8	2 µg/ml	1.0331	-0.615155	872
D-17393	10	A9	2 µg/ml	0.924856	-1.508	873
D-17085	10	A10	2 µg/ml	1.08571	-0.181261	874
D-17093	10	A11	2 µg/ml	1.13343	0.212391	875
D-00515	10	A12	2 µg/ml	1.01881	0.83712	876
D-08730	10	B1	2 µg/ml	0.867189	-0.687279	877
D-17556	10	B2	2 µg/ml	1.05017	-0.474367	878
A-00366	10	B3	2 µg/ml	1.14656	0.320658	879
D-21164	10	B4	2 µg/ml	0.885049	-1.83634	880
D-00109	10	B5	2 µg/ml	1.14454	0.303972	881
D-35451	10	B6	2 µg/ml	0.968891	-1.14479	882
D-51533	10	B7	2 µg/ml	1.03976	-0.560254	883
D-26419	10	B8	2 µg/ml	1.04298	-0.533678	884
D-26378	10	B9	2 µg/ml	1.07492	-0.270253	885
D-20091	10	B10	2 µg/ml	1.16059	0.436357	886
D-20184	10	B11	2 µg/ml	1.12357	0.13107	887
D-67381	10	B12	2 µg/ml	0.892391	-0.433894	888
D-67389	10	C1	2 µg/ml	1.01974	0.846557	889
D-67417	10	C2	2 µg/ml	1.06812	-0.326304	890
D-108276	10	C3	2 µg/ml	0.974828	-1.09582	891
D-107953	10	C4	2 µg/ml	0.99822	-0.90288	892
D-108351	10	C5	2 µg/ml	1.10351	-0.0344107	893
D-108345	10	C6	2 µg/ml	1.15633	0.401236	894
D-108635	10	C7	2 µg/ml	1.20375	0.792373	895
A-00166	10	C8	2 µg/ml	1.01571	-0.758609	896
A-04302	10	C9	2 µg/ml	1.19437	0.715038	897
D-19324	10	C10	2 µg/ml	0.987964	-0.987475	898
A-04284	10	C11	2 µg/ml	1.07192	-0.294974	899
D-92630	10	C12	2 µg/ml	0.995187	0.599651	900
D-11506	10	D1	2 µg/ml	1.06551	1.30673	901
D-100575	10	D2	2 µg/ml	1.18301	0.621351	902
D-95454	10	D3	2 µg/ml	1.02844	-0.653589	903
D-104136	10	D4	2 µg/ml	1.01121	-0.795729	904
D-11343	10	D5	2 µg/ml	0.884046	-1.84462	905
D-105117	10	D6	2 µg/ml	1.1055	-0.0180218	906
D-63743	10	D7	2 µg/ml	1.23041	1.01227	907
D-63733	10	D8	2 µg/ml	0.992988	-0.946037	908
D-67354	10	D9	2 µg/ml	1.2011	0.77056	909
D-66044	10	D10	2 µg/ml	1.22283	0.949733	910
D-66041	10	D11	2 µg/ml	1.12863	0.172794	911
D-66019	10	D12	2 µg/ml	1.0328	0.977857	912
D-66054	10	E1	2 µg/ml	1.07883	1.44064	913
D-10775	10	E2	2 µg/ml	1.06108	-0.384414	914
D-33720	10	E3	2 µg/ml	1.0355	-0.595405	915
D-66060	10	E4	2 µg/ml	1.12183	0.116729	916
D-65992	10	E5	2 µg/ml	1.27817	1.40626	917
D-38064	10	E6	2 µg/ml	1.13515	0.226576	918
D-63490	10	E7	2 µg/ml	1.28365	1.45144	919
D-24031	10	E8	2 µg/ml	1.3183	1.73726	920
D-68447	10	E9	2 µg/ml	1.0343	-0.405195	921
D-36490	10	E10	2 µg/ml	1.22953	1.00506	922
D-36569	10	E11	2 µg/ml	1.24808	1.15805	923
D-67022	10	E12	2 µg/ml	0.908263	-0.274315	924
D-35304	10	F1	2 µg/ml	0.889613	-0.461825	925
D-86792	10	F2	2 µg/ml	0.949343	-1.30603	926
D-86781	10	F3	2 µg/ml	1.15776	0.413022	927
D-85459	10	F4	2 µg/ml	1.20727	0.821424	928
D-86690	10	F5	2 µg/ml	1.19335	0.706586	929
D-86487	10	F6	2 µg/ml	1.19451	0.71618	930
D-12812	10	F7	2 µg/ml	1.21349	0.872726	931
D-12509	10	F8	2 µg/ml	1.45058	2.82831	932
D-98135	10	F9	2 µg/ml	1.23577	1.05648	933
D-66119	10	F10	2 µg/ml	1.19369	0.709448	934
D-66134	10	F11	2 µg/ml	1.27214	1.3565	935
D-66087	10	F12	2 µg/ml	1.24889	3.15047	936
D-66113	10	G1	2 µg/ml	0.974481	0.391466	937
D-66132	10	G2	2 µg/ml	1.08049	-0.224294	938
D-66108	10	G3	2 µg/ml	1.12028	0.103923	939
D-94504	10	G4	2 µg/ml	1.11438	0.0552451	940
D-100900	10	G5	2 µg/ml	1.33347	1.86237	941
D-104525	10	G6	2 µg/ml	1.21798	0.909745	942
D-102025	10	G7	2 µg/ml	1.16565	0.478149	943
D-65212	10	G8	2 µg/ml	1.1458	0.314385	944
D-64465	10	G9	2 µg/ml	1.21734	0.904482	945
D-101012	10	G10	2 µg/ml	1.14665	0.32143	946
D-69104	10	G11	2 µg/ml	1.17259	0.535352	947
D-66221	10	G12	2 µg/ml	0.874441	-0.614371	948
D-66169	10	H1	2 µg/ml	0.920925	0.343897	949
D-66203	10	H2	2 µg/ml	1.02885	-0.650225	950
D-43659	10	H3	2 µg/ml	1.10903	0.0111027	951
D-83282	10	H4	2 µg/ml	1.09241	-0.125965	952
D-87321	10	H5	2 µg/ml	1.12607	0.151653	953
D-90937	10	H6	2 µg/ml	1.16257	0.452705	954
D-93151	10	H7	2 µg/ml	1.05558	-0.429765	955
D-70642	10	H8	2 µg/ml	1.26436	1.29229	956
D-90585	10	H9	2 µg/ml	1.04375	-0.527359	957
D-104225	10	H10	2 µg/ml	1.32743	1.81252	958
D-101805	10	H11	2 µg/ml	1.29146	1.51583	959
D-70215	10	H12	2 µg/ml	0.899121	-0.147004	960
D-13750	11	A1	2 µg/ml	1.16918	0.459274	961
D-13712	11	A2	2 µg/ml	0.938887	-0.274955	962
D-103589	11	A3	2 µg/ml	0.862228	-0.865665	963
D-100401	11	A4	2 µg/ml	0.836027	-1.06756	964
D-109947	11	A5	2 µg/ml	0.863125	-0.858756	965
D-101237	11	A6	2 µg/ml	0.996824	0.171489	966
D-92680	11	A7	2 µg/ml	0.946439	-0.216766	967
D-101915	11	A8	2 µg/ml	0.8587	-0.892855	968
D-69334	11	A9	2 µg/ml	0.872901	-0.783419	969
D-69327	11	A10	2 µg/ml	0.998562	0.18488	970
D-69307	11	A11	2 µg/ml	0.830722	-1.10844	971
D-100590	11	A12	2 µg/ml	0.942339	-0.856634	972
D-69227	11	B1	2 µg/ml	1.10323	0.0365569	973
D-69134	11	B2	2 µg/ml	0.836954	-1.06042	974
D-69301	11	B3	2 µg/ml	0.850192	-0.958411	975
D-102044	11	B4	2 µg/ml	0.88779	-0.668693	976
D-101416	11	B5	2 µg/ml	0.986995	0.0957533	977
D-102267	11	B6	2 µg/ml	1.01457	0.30826	978
D-69498	11	B7	2 µg/ml	1.37352	3.0742	979
D-99309	11	B8	2 µg/ml	1.21274	1.83526	980
D-98765	11	B9	2 µg/ml	0.999826	0.194618	981
D-99548	11	B10	2 µg/ml	1.23287	1.99041	982
D-99522	11	B11	2 µg/ml	0.54141	-3.33779	983
D-98062	11	B12	2 µg/ml	1.08411	-0.0859485	984
D-101445	11	C1	2 µg/ml	1.04035	-0.366468	985
D-65604	11	C2	2 µg/ml	1.07213	0.751784	986
D-65548	11	C3	2 µg/ml	0.895904	-0.60617	987
D-103777	11	C4	2 µg/ml	0.938196	-0.280282	988
D-103341	11	C5	2 µg/ml	0.948499	-0.200886	989
D-94156	11	C6	2 µg/ml	0.961805	-0.0983567	990
D-92357	11	C7	2 µg/ml	1.24725	2.10119	991
D-97947	11	C8	2 µg/ml	0.970814	-0.0289321	992
D-94425	11	C9	2 µg/ml	0.971589	-0.0229664	993
D-100270	11	C10	2 µg/ml	0.918092	-0.435198	994
D-91161	11	C11	2 µg/ml	1.39694	3.25465	995
D-94396	11	C12	2 µg/ml	1.13827	0.261156	996
D-96287	11	D1	2 µg/ml	1.17676	0.507874	997
D-102197	11	D2	2 µg/ml	0.792045	-1.40647	998
D-61318	11	D03	2 µg/ml	0.773035	-1.55296	999
D-60934	11	D04	2 µg/ml	0.924563	-0.385329	1000
D-115405	11	D05	2 µg/ml	0.976649	0.0160281	1001
D-55036	11	D06	2 µg/ml	0.946519	-0.216148	1002
D-55027	11	D07	2 µg/ml	1.06098	0.665837	1003
D-55048	11	D08	2 µg/ml	0.894735	-0.615178	1004
D-55001	11	D09	2 µg/ml	0.9975	0.1767	1005
D-55029	11	D10	2 µg/ml	0.955297	-0.148507	1006
D-54927	11	D11	2 µg/ml	1.05835	0.64559	1007
D-55051	11	D12	2 µg/ml	0.742931	-1.1991	1008
D-55024	11	E01	2 µg/ml	0.788646	-0.806902	1009
D-55008	11	E02	2 µg/ml	0.889884	-0.652561	1010
D-55013	11	E03	2 µg/ml	0.963695	-0.0837952	1011
D-115380	11	E04	2 µg/ml	0.908965	-0.505526	1012
D-115363	11	E05	2 µg/ml	1.04495	0.542371	1013
D-115386	11	E06	2 µg/ml	0.95857	-0.123282	1014
D-54682	11	E07	2 µg/ml	1.03612	0.474267	1015
D-54638	11	E08	2 µg/ml	0.957922	-0.128281	1016
D-54693	11	E09	2 µg/ml	0.975533	0.00742843	1017
D-54679	11	E10	2 µg/ml	0.986359	0.0908468	1018
D-54676	11	E11	2 µg/ml	0.93314	-0.319238	1019
D-54706	11	E12	2 µg/ml	0.814552	-0.584657	1020
D-54176	11	F01	2 µg/ml	0.979539	0.830767	1021
D-54175	11	F02	2 µg/ml	1.03103	0.435084	1022
D-115341	11	F03	2 µg/ml	1.0232	0.374729	1023
D-60840	11	F04	2 µg/ml	0.905414	-0.53289	1024
D-61097	11	F05	2 µg/ml	0.996519	0.169135	1025
D-61061	11	F06	2 µg/ml	0.977079	0.0193388	1026
D-61059	11	F07	2 µg/ml	1.00928	0.267484	1027
D-61041	11	F08	2 µg/ml	1.07759	0.793885	1028
D-60838	11	F09	2 µg/ml	1.0291	0.420167	1029
D-61109	11	F10	2 µg/ml	0.93136	-0.332955	1030
D-61067	11	F11	2 µg/ml	0.920967	-0.41304	1031
D-61052	11	F12	2 µg/ml	0.870915	-0.101116	1032
D-61043	11	G01	2 µg/ml	1.0708	1.61369	1033
D-97197	11	G02	2 µg/ml	0.927568	-0.362174	1034
D-61273	11	G03	2 µg/ml	0.840159	-1.03572	1035
D-61271	11	G04	2 µg/ml	0.899404	-0.579198	1036
D-61295	11	G05	2 µg/ml	1.09827	0.953189	1037
D-61313	11	G06	2 µg/ml	0.963146	-0.0880219	1038
D-61309	11	G07	2 µg/ml	1.01339	0.299121	1039
D-61259	11	G08	2 µg/ml	1.21479	1.85106	1040
D-61287	11	G09	2 µg/ml	1.08591	0.857991	1041
D-61064	11	G10	2 µg/ml	1.05789	0.642018	1042
D-61296	11	G11	2 µg/ml	1.14218	1.29156	1043
D-61264	11	G12	2 µg/ml	1.03311	1.29036	1044
D-61261	11	H01	2 µg/ml	1.05331	1.46362	1045
D-61274	11	H02	2 µg/ml	1.23461	2.00383	1046
D-54895	11	H03	2 µg/ml	0.896919	-0.598348	1047
D-54901	11	H04	2 µg/ml	0.927128	-0.365564	1048
D-54198	11	H05	2 µg/ml	0.906707	-0.522921	1049
D-54902	11	H06	2 µg/ml	0.866841	-0.830117	1050
D-54910	11	H07	2 µg/ml	0.965624	-0.0689314	1051
D-54913	11	H08	2 µg/ml	0.990821	0.12523	1052
D-54868	11	H09	2 µg/ml	0.831352	-1.10358	1053
D-54921	11	H10	2 µg/ml	0.865686	-0.839018	1054
D-54915	11	H11	2 µg/ml	0.860262	-0.880819	1055
D-54897	11	H12	2 µg/ml	0.975813	0.798801	1056
D-09872	12	A01	2 µg/ml	0.870865	-0.101544	1057
D-09849	12	A02	2 µg/ml	0.92051	-1.10387	1058
D-09862	12	A03	2 µg/ml	0.799977	-1.98684	1059
D-09834	12	A04	2 µg/ml	0.957289	-0.83444	1060
D-09895	12	A05	2 µg/ml	1.2575	1.36476	1061
D-82168	12	A06	2 µg/ml	1.02721	-0.322255	1062
D-82210	12	A07	2 µg/ml	0.923156	-1.08449	1063
D-82219	12	A08	2 µg/ml	0.958017	-0.82911	1064
D-82221	12	A09	2 µg/ml	1.20122	0.952515	1065
D-81875	12	A10	2 µg/ml	1.13369	0.457826	1066
D-81862	12	A11	2 µg/ml	1.03886	-0.236851	1067
D-82246	12	A12	2 µg/ml	0.855781	-0.230953	1068
D-70679	12	B01	2 µg/ml	0.858744	-0.205535	1069
D-34196	12	B02	2 µg/ml	0.942923	-0.939679	1070
D-34146	12	B03	2 µg/ml	1.14058	0.508264	1071
D-34151	12	B04	2 µg/ml	1.07138	0.00136728	1072
D-34175	12	B05	2 µg/ml	1.06733	0.221674	1073
D-34202	12	B06	2 µg/ml	1.32699	1.87387	1074
D-34168	12	B07	2 µg/ml	1.15354	0.603225	1075
D-70540	12	B08	2 µg/ml	1.04395	-0.199623	1076
D-36512	12	B09	2 µg/ml	1.16848	0.712696	1077
D-05547	12	B10	2 µg/ml	0.982717	-0.648166	1078
D-05575	12	B11	2 µg/ml	0.967594	-0.758953	1079
D-05576	12	B12	2 µg/ml	0.83743	-0.388385	1080
D-05561	12	C01	2 µg/ml	0.850504	-0.276221	1081
D-05577	12	C02	2 µg/ml	0.952592	-0.868849	1082
D-70544	12	C03	2 µg/ml	1.27757	2.03547	1083
D-24784	12	C04	2 µg/ml	1.22152	1.10119	1084
D-44001	12	C05	2 µg/ml	1.10433	0.242732	1085
D-44079	12	C06	2 µg/ml	1.13049	0.434393	1086
D-48294	12	C07	2 µg/ml	1.16876	0.714744	1087
D-24782	12	C08	2 µg/ml	1.03634	-0.045668	1088
D-47310	12	C09	2 µg/ml	1.16939	0.719312	1089
D-44225	12	C10	2 µg/ml	1.05304	-0.132983	1090
D-44002	12	C11	2 µg/ml	1.12787	0.415152	1091
D-42580	12	C12	2 µg/ml	0.846316	-0.312151	1092
D-24693	12	D01	2 µg/ml	0.999193	0.99938	1093
D-47311	12	D02	2 µg/ml	1.04139	-0.00211832	1094
D-44233	12	D03	2 µg/ml	1.47549	2.96167	1095
D-43788	12	D04	2 µg/ml	1.0551	-0.117908	1096
D-48291	12	D05	2 µg/ml	1.04051	-0.224811	1097
D-09683	12	D06	2 µg/ml	1.00683	-0.471503	1098
D-09942	12	D07	2 µg/ml	0.942177	-0.858035	1099
D-09966	12	D08	2 µg/ml	1.03183	-0.0845412	1100
D-09661	12	D09	2 µg/ml	1.06485	-0.0465247	1101
D-39468	12	D10	2 µg/ml	1.13074	0.436227	1102
D-39470	12	D11	2 µg/ml	1.08093	0.0712686	1103
D-39434	12	D12	2 µg/ml	0.769498	-0.971179	1104
D-39447	12	E01	2 µg/ml	0.840804	-0.359444	1105
D-39473	12	E02	2 µg/ml	0.961192	-0.805851	1106
D-39441	12	E03	2 µg/ml	0.932917	-1.01298	1107
D-39416	12	E04	2 µg/ml	1.05369	-0.128231	1108
D-70497	12	E05	2 µg/ml	0.97371	-0.714147	1109
D-70610	12	E06	2 µg/ml	1.08353	0.0903575	1110
D-70705	12	E07	2 µg/ml	1.21195	1.03113	1111
D-70701	12	E08	2 µg/ml	1.3007	1.68125	1112
D-37306	12	E09	2 µg/ml	1.0133	-0.244464	1113
D-37315	12	E10	2 µg/ml	1.08822	0.124715	1114
D-37277	12	E11	2 µg/ml	1.05596	-0.11165	1115
D-37298	12	E12	2 µg/ml	0.738464	-1.23741	1116
D-36515	12	F01	2 µg/ml	0.946335	0.545914	1117
D-37291	12	F02	2 µg/ml	1.21315	1.03987	1118
D-37262	12	F03	2 µg/ml	1.0492	0.0652951	1119
D-37259	12	F04	2 µg/ml	0.95681	-0.837948	1120
D-37263	12	F05	2 µg/ml	1.22618	1.13536	1121
D-37270	12	F06	2 µg/ml	1.38915	2.32923	1122
D-70678	12	F07	2 µg/ml	1.01143	-0.260563	1123
D-70702	12	F08	2 µg/ml	1.12991	0.430149	1124
D-32464	12	F09	2 µg/ml	1.299	1.66879	1125
D-27241	12	F10	2 µg/ml	1.16996	0.723518	1126
D-32335	12	F11	2 µg/ml	0.986841	-0.617953	1127
D-32466	12	F12	2 µg/ml	0.851706	-0.26591	1128
D-32568	12	G01	2 µg/ml	0.912628	0.256735	1129
D-32587	12	G02	2 µg/ml	0.951106	-0.879738	1130
D-30137	12	G03	2 µg/ml	0.95024	-0.886077	1131
D-29964	12	G04	2 µg/ml	1.00035	-0.519021	1132
D-70699	12	G05	2 µg/ml	1.12457	0.715489	1133
D-70508	12	G06	2 µg/ml	0.986591	-0.619784	1134
A-04856	12	G07	2 µg/ml	0.950388	-0.884997	1135
A-04777	12	G08	2 µg/ml	1.02918	-0.307828	1136
A-04780	12	G09	2 µg/ml	1.21057	1.02102	1137
A-04838	12	G10	2 µg/ml	1.29758	1.65837	1138
A-04873	12	G11	2 µg/ml	0.993133	-0.571861	1139
A-04781	12	G12	2 µg/ml	1.01168	1.10649	1140
A-04894	12	H01	2 µg/ml	1.06505	1.56441	1141
A-04889	12	H02	2 µg/ml	1.02865	-0.311674	1142
A-04814	12	H03	2 µg/ml	0.99691	-0.544192	1143
D-70494	12	H04	2 µg/ml	0.981501	-0.657071	1144
D-39180	12	H05	2 µg/ml	0.988731	-0.604107	1145
D-39397	12	H06	2 µg/ml	1.07084	-0.00263057	1146
D-39233	12	H07	2 µg/ml	1.15423	0.608286	1147
D-39140	12	H08	2 µg/ml	1.25716	1.36233	1148
D-39132	12	H09	2 µg/ml	1.07614	0.0361874	1149
D-39218	12	H10	2 µg/ml	1.10794	0.269153	1150
D-70682	12	H11	2 µg/ml	0.969748	-0.743171	1151
D-37003	12	H12	2 µg/ml	0.876888	-0.0498765	1152
D-37024	13	A01	2 µg/ml	0.863937	-0.160981	1153
D-37011	13	A02	2 µg/ml	0.868486	-1.28723	1154
D-37022	13	A03	2 µg/ml	1.13438	0.800139	1155
D-36957	13	A04	2 µg/ml	0.969227	-0.566935	1156
D-36963	13	A05	2 µg/ml	0.950512	-0.786132	1157
D-36998	13	A06	2 µg/ml	1.02813	-0.116524	1158
D-36974	13	A07	2 µg/ml	1.03733	-0.0800155	1159
D-37018	13	A08	2 µg/ml	0.996846	-0.369461	1160
D-109965	13	A09	2 µg/ml	0.81667	-1.65772	1161
D-113354	13	A10	2 µg/ml	0.901202	-1.05332	1162
D-112147	13	A11	2 µg/ml	0.995773	-0.377134	1163
D-112069	13	A12	2 µg/ml	0.996479	0.976095	1164
D-114609	13	B01	2 µg/ml	0.838635	-0.378046	1165
D-70683	13	B02	2 µg/ml	0.959242	-0.638327	1166
D-70611	13	B03	2 µg/ml	0.809014	-1.71246	1167
D-70689	13	B04	2 µg/ml	0.958129	-0.64629	1168
D-70482	13	B05	2 µg/ml	0.72237	-1.70851	1169
D-82074	13	B06	2 µg/ml	0.952027	-0.689915	1170
D-82038	13	B07	2 µg/ml	0.968092	-0.575056	1171
D-82045	13	B08	2 µg/ml	0.979732	-0.49183	1172
D-82044	13	B09	2 µg/ml	1.0593	0.0770489	1173
D-82060	13	B10	2 µg/ml	0.792438	-1.83097	1174
D-81985	13	B11	2 µg/ml	0.949844	-0.705529	1175
D-82034	13	B12	2 µg/ml	0.557553	-2.78946	1176
D-82040	13	C01	2 µg/ml	0.869595	-0.112439	1177
D-82027	13	C02	2 µg/ml	1.04348	-0.0360454	1178
D-82041	13	C03	2 µg/ml	1.16809	0.854959	1179
D-82050	13	C04	2 µg/ml	1.03778	-0.0767857	1180
D-82033	13	C05	2 µg/ml	1.11747	0.492969	1181
D-82057	13	C06	2 µg/ml	1.54451	3.54632	1182
D-82039	13	C07	2 µg/ml	1.13971	0.651985	1183
D-82069	13	C08	2 µg/ml	1.02231	-0.187391	1184
D-82014	13	C09	2 µg/ml	1.04188	-0.0474652	1185
D-81997	13	C10	2 µg/ml	1.10592	0.410449	1186
D-82062	13	C11	2 µg/ml	1.16	0.797073	1187
D-82012	13	C12	2 µg/ml	0.847346	-0.303317	1188
D-70707	13	D01	2 µg/ml	0.740865	-1.21682	1189
D-09994	13	D02	2 µg/ml	1.00099	-0.339816	1190
D-09996	13	D03	2 µg/ml	1.17515	0.905417	1191
D-10016	13	D04	2 µg/ml	1.10346	0.392857	1192
D-10001	13	D05	2 µg/ml	1.0942	0.326618	1193
D-10070	13	D06	2 µg/ml	1.19221	1.0274	1194
D-70692	13	D07	2 µg/ml	1.21393	1.18266	1195
D-70691	13	D08	2 µg/ml	1.09413	0.326101	1196
D-39846	13	D09	2 µg/ml	0.96123	-0.624113	1197
D-39814	13	D10	2 µg/ml	1.18111	0.948017	1198
D-38904	13	D11	2 µg/ml	1.04169	-0.0487945	1199
D-39765	13	D12	2 µg/ml	0.794655	-0.755351	1200
D-39852	13	E01	2 µg/ml	1.01896	1.16893	1201
D-39779	13	E02	2 µg/ml	1.12857	0.749986	1202
D-27691	13	E03	2 µg/ml	1.05191	0.0242433	1203
D-29018	13	E04	2 µg/ml	1.00829	-0.287704	1204
D-28882	13	E05	2 µg/ml	1.10622	0.557205	1205
D-29109	13	E06	2 µg/ml	1.163	1.04701	1206
D-27346	13	E07	2 µg/ml	1.04011	-0.0131925	1207
D-27332	13	E08	2 µg/ml	1.23528	1.33535	1208
D-29005	13	E09	2 µg/ml	1.09065	0.422881	1209
D-27021	13	E10	2 µg/ml	0.985856	-0.448042	1210
D-27074	13	E11	2 µg/ml	1.11556	0.479368	1211
D-28894	13	E12	2 µg/ml	0.751614	-1.1246	1212
D-27701	13	F01	2 µg/ml	0.82701	-0.926723	1213
D-26605	13	F02	2 µg/ml	1.15341	0.749957	1214
D-28904	13	F03	2 µg/ml	1.17281	0.888644	1215
D-28063	13	F04	2 µg/ml	1.24104	1.37649	1216
D-28062	13	F05	2 µg/ml	1.0129	-0.254704	1217
D-28870	13	F06	2 µg/ml	1.2847	1.68871	1218
D-09286	13	F07	2 µg/ml	1.11457	0.47224	1219
D-09509	13	F08	2 µg/ml	1.37066	2.30333	1220
D-09408	13	F09	2 µg/ml	1.40664	2.56056	1221
D-10206	13	F10	2 µg/ml	0.999848	-0.348001	1222
D-10209	13	F11	2 µg/ml	0.944329	-0.744956	1223
D-82226	13	F12	2 µg/ml	0.763992	-1.01841	1224
D-70703	13	G01	2 µg/ml	0.737695	-1.24401	1225
D-39730	13	G02	2 µg/ml	1.02715	-0.152777	1226
D-39743	13	G03	2 µg/ml	1.01936	-0.208505	1227
D-39723	13	G04	2 µg/ml	1.07266	0.172601	1228
D-39733	13	G05	2 µg/ml	1.23516	1.33445	1229
D-38899	13	G06	2 µg/ml	1.14109	0.66191	1230
D-39706	13	G07	2 µg/ml	1.0434	-0.0366197	1231
D-39692	13	G08	2 µg/ml	1.02062	-0.199512	1232
D-73684	13	G09	2 µg/ml	1.24888	1.43257	1233
D-72529	13	G10	2 µg/ml	1.02534	-0.165763	1234
D-74102	13	G11	2 µg/ml	1.04652	-0.0142667	1235
D-70686	13	G12	2 µg/ml	0.831904	-0.435793	1236
D-116975	13	H01	2 µg/ml	0.987883	0.902352	1237
D-117012	13	H02	2 µg/ml	0.891227	-1.12464	1238
D-116998	13	H03	2 µg/ml	1.04854	0.000143621	1239
D-117010	13	H04	2 µg/ml	0.993542	-0.393083	1240
D-116976	13	H05	2 µg/ml	0.964247	-0.602545	1241
D-117023	13	H06	2 µg/ml	0.928337	-0.859298	1242
D-117007	13	H07	2 µg/ml	0.975796	0.48663	1243
D-117005	13	H08	2 µg/ml	0.842399	-1.47375	1244
D-116979	13	H09	2 µg/ml	0.900799	-1.05619	1245
D-116996	13	H10	2 µg/ml	0.984592	-0.457076	1246
D-117021	13	H11	2 µg/ml	0.950447	-0.701214	1247
D-116983	13	H12	2 µg/ml	0.966695	0.720584	1248
D-34965	14	A01	2 µg/ml	0.889968	0.0623381	1249
D-34955	14	A02	2 µg/ml	1.05799	0.785945	1250
D-34896	14	A03	2 µg/ml	1.27237	2.72215	1251
D-34918	14	A04	2 µg/ml	1.05812	0.787123	1252
D-34386	14	A05	2 µg/ml	0.948997	-0.198435	1253
D-34865	14	A06	2 µg/ml	0.998898	0.252241	1254
D-70704	14	A07	2 µg/ml	1.08834	1.06005	1255
D-34887	14	A08	2 µg/ml	1.22796	2.321	1256
D-34892	14	A09	2 µg/ml	0.910777	-0.543618	1257
D-34861	14	A10	2 µg/ml	1.09972	1.16284	1258
D-37906	14	A11	2 µg/ml	1.03455	0.574264	1259
D-37708	14	A12	2 µg/ml	0.776085	-0.914669	1260
D-37720	14	B01	2 µg/ml	0.859799	-0.196482	1261
D-37679	14	B02	2 µg/ml	0.930663	-0.364023	1262
D-37897	14	B03	2 µg/ml	1.10589	1.2185	1263
D-37734	14	B04	2 µg/ml	1.02141	0.455583	1264
D-37547	14	B05	2 µg/ml	1.07787	0.96547	1265
D-70700	14	B06	2 µg/ml	1.1649	1.75148	1266
D-70690	14	B07	2 µg/ml	0.934996	-0.324887	1267
D-37667	14	B08	2 µg/ml	0.93415	-0.33253	1268
D-37634	14	B09	2 µg/ml	1.07226	0.264251	1269
D-37538	14	B10	2 µg/ml	0.93623	-0.313739	1270
D-37649	14	B11	2 µg/ml	0.784654	-1.6827	1271
D-37614	14	B12	2 µg/ml	0.843586	-0.335573	1272
D-37637	14	C01	2 µg/ml	0.892094	0.0805775	1273
D-37615	14	C02	2 µg/ml	0.873948	-0.876244	1274
D-37609	14	C03	2 µg/ml	1.07086	0.902185	1275
D-37672	14	C04	2 µg/ml	1.06741	0.871017	1276
D-17860	14	C05	2 µg/ml	0.960984	-0.0901752	1277
D-72543	14	C06	2 µg/ml	0.960909	-0.090855	1278
D-80191	14	C07	2 µg/ml	0.958054	-0.116638	1279
D-80119	14	C08	2 µg/ml	0.932259	-0.34961	1280
D-35126	14	C09	2 µg/ml	0.903272	-0.611404	1281
D-35171	14	C10	2 µg/ml	0.92753	-0.392319	1282
D-32976	14	C11	2 µg/ml	0.892018	-0.713044	1283
D-60483	14	C12	2 µg/ml	0.79471	-0.754877	1284
D-70501	14	D01	2 µg/ml	0.864203	-0.158695	1285
D-33031	14	D02	2 µg/ml	1.16369	1.74055	1286
D-33047	14	D03	2 µg/ml	1.06595	0.857827	1287
D-60484	14	D04	2 µg/ml	0.857559	-1.02426	1288
D-32986	14	D05	2 µg/ml	1.00682	0.3238	1289
D-33022	14	D06	2 µg/ml	1.0004	-0.355702	1290
D-32998	14	D07	2 µg/ml	1.04529	0.0315573	1291
D-54125	14	D08	2 µg/ml	0.888311	-0.746522	1292
D-54109	14	D09	2 µg/ml	0.993834	0.20651	1293
D-70743	14	D10	2 µg/ml	1.01191	0.369751	1294
D-53481	14	D11	2 µg/ml	0.988165	0.155307	1295
D-54122	14	D12	2 µg/ml	0.8115	-0.610837	1296
D-54118	14	E01	2 µg/ml	0.751614	-1.1246	1297
D-54063	14	E02	2 µg/ml	0.986028	0.136004	1298
D-54101	14	E03	2 µg/ml	0.987677	0.150905	1299
D-110695	14	E04	2 µg/ml	0.891136	-1.29837	1300
D-115698	14	E05	2 µg/ml	0.914453	-0.510418	1301
D-27808	14	E06	2 µg/ml	1.05467	0.755958	1302
D-18036	14	E07	2 µg/ml	1.01413	0.389814	1303
D-115696	14	E08	2 µg/ml	1.02721	0.507958	1304
D-115689	14	E09	2 µg/ml	0.985029	0.126988	1305
D-115729	14	E10	2 µg/ml	1.093	1.10216	1306
D-115723	14	E11	2 µg/ml	1.01049	0.356946	1307
D-115693	14	E12	2 µg/ml	0.838635	-0.378051	1308
D-32927	14	F01	2 µg/ml	1.37417	4.2163	1309
D-32959	14	F02	2 µg/ml	0.947131	-0.215288	1310
D-32952	14	F03	2 µg/ml	0.9701	-0.00784931	1311
D-32916	14	F04	2 µg/ml	1.04426	0.66191	1312
D-13560	14	F05	2 µg/ml	1.03434	0.572323	1313
D-32955	14	F06	2 µg/ml	1.08464	0.370996	1314
D-32917	14	F07	2 µg/ml	1.02779	-0.119403	1315
D-32926	14	F08	2 µg/ml	1.07505	0.940032	1316
D-27155	14	F09	2 µg/ml	1.03512	0.579346	1317
D-51898	14	F10	2 µg/ml	1.0395	0.618952	1318
D-52068	14	F11	2 µg/ml	0.851434	-1.07958	1319
D-51899	14	F12	2 µg/ml	0.775161	-0.922593	1320
D-52116	14	G01	2 µg/ml	0.772323	-0.946938	1321
D-51891	14	G02	2 µg/ml	1.00461	0.303824	1322
D-51888	14	G03	2 µg/ml	1.17783	1.86829	1323
D-51967	14	G04	2 µg/ml	0.83351	-1.24146	1324
D-52071	14	G05	2 µg/ml	0.863027	-0.974873	1325
D-52084	14	G06	2 µg/ml	0.942706	-0.255254	1326
D-27228	14	G07	2 µg/ml	0.947678	-0.210349	1327
D-115852	14	G08	2 µg/ml	0.92211	-0.441265	1328
D-115861	14	G09	2 µg/ml	0.785468	-1.67535	1329
D-35235	14	G10	2 µg/ml	0.798618	-1.55659	1330
D-85503	14	G11	2 µg/ml	0.93149	-0.356553	1331
D-35224	14	G12	2 µg/ml	0.922864	0.344555	1332
D-35217	14	H01	2 µg/ml	0.933675	0.437304	1333
D-35226	14	H02	2 µg/ml	0.817079	-1.38986	1334
D-109345	14	H03	2 µg/ml	0.871071	-0.902222	1335
D-109346	14	H04	2 µg/ml	0.845328	-1.13473	1336
D-109343	14	H05	2 µg/ml	0.930053	-0.369526	1337
D-109339	14	H06	2 µg/ml	0.837579	-1.20471	1338
D-34995	14	H07	2 µg/ml	0.82739	-1.29673	1339
D-34998	14	H08	2 µg/ml	0.808484	-1.46748	1340
D-26255	14	H09	2 µg/ml	0.719609	-2.27016	1341
D-21195	14	H10	2 µg/ml	0.837588	-1.20463	1342
D-35038	14	H11	2 µg/ml	0.765629	-1.85453	1343
D-117009	14	H12	2 µg/ml	0.955147	0.621507	1344
D-34931	15	A01	2 µg/ml	0.880086	-0.0224352	1345
D-34948	15	A02	2 µg/ml	1.09033	1.32125	1346
D-34938	15	A03	2 µg/ml	1.01871	0.63662	1347
D-34966	15	A04	2 µg/ml	0.98806	0.343668	1348
D-34940	15	A05	2 µg/ml	0.977118	0.23908	1349
D-79781	15	A06	2 µg/ml	0.990489	0.366882	1350
D-76093	15	A07	2 µg/ml	0.851291	-0.963656	1351
D-75226	15	A08	2 µg/ml	0.889466	-0.598751	1352
D-75975	15	A09	2 µg/ml	1.02092	0.657765	1353
D-75181	15	A10	2 µg/ml	0.762083	-1.81636	1354
D-115880	15	A11	2 µg/ml	0.959421	0.0699217	1355
D-115831	15	A12	2 µg/ml	0.883761	0.00908497	1356
D-115869	15	B01	2 µg/ml	0.807171	-0.647981	1357
R-01217	15	B02	2 µg/ml	1.41773	4.45072	1358
D-115833	15	B03	2 µg/ml	0.977539	0.2431	1359
D-115785	15	B04	2 µg/ml	0.972844	0.198226	1360
D-23796	15	B05	2 µg/ml	0.824875	-1.21616	1361
D-39086	15	B06	2 µg/ml	0.897052	-0.52624	1362
D-39102	15	B07	2 µg/ml	0.936846	-0.145867	1363
D-39088	15	B08	2 µg/ml	0.965548	0.128483	1364
D-39070	15	B09	2 µg/ml	0.947347	-0.0454903	1365
D-39054	15	B10	2 µg/ml	0.938241	-0.132534	1366
D-39060	15	B11	2 µg/ml	0.913751	-0.366626	1367
D-39052	15	B12	2 µg/ml	1.06727	1.58337	1368
D-80637	15	C01	2 µg/ml	0.862853	-0.17028	1369
D-76302	15	C02	2 µg/ml	0.978274	0.250128	1370
D-27418	15	C03	2 µg/ml	0.896791	-0.528741	1371
D-33292	15	C04	2 µg/ml	0.975746	0.225963	1372
D-33316	15	C05	2 µg/ml	0.742844	-2.00026	1373
D-60515	15	C06	2 µg/ml	0.922453	-0.283443	1374
D-33309	15	C07	2 µg/ml	0.684175	-2.56105	1375
D-33273	15	C08	2 µg/ml	1.10113	1.4245	1376
D-33319	15	C09	2 µg/ml	0.919864	-0.308187	1377
D-33332	15	C10	2 µg/ml	0.949098	-0.0287497	1378
D-33331	15	C11	2 µg/ml	0.997835	0.437104	1379
D-33288	15	C12	2 µg/ml	0.804648	-0.669623	1380
D-38982	15	D01	2 µg/ml	1.08242	1.49944	1381
D-39025	15	D02	2 µg/ml	0.923381	-0.274578	1382
D-39029	15	D03	2 µg/ml	0.999513	0.453142	1383
D-38994	15	D04	2 µg/ml	0.929364	-0.217382	1384
D-73670	15	D05	2 µg/ml	0.979843	0.265127	1385
D-13562	15	D06	2 µg/ml	0.939206	-0.123313	1386
D-33199	15	D07	2 µg/ml	0.856055	-0.918115	1387
D-23807	15	D08	2 µg/ml	0.861601	-0.865107	1388
D-38023	15	D09	2 µg/ml	0.936835	-0.145976	1389
D-38016	15	D10	2 µg/ml	1.05185	0.953448	1390
D-37561	15	D11	2 µg/ml	1.01487	0.599945	1391
D-38013	15	D12	2 µg/ml	0.831769	-0.436951	1392
D-38001	15	E01	2 µg/ml	0.85033	-0.277718	1393
D-38022	15	E02	2 µg/ml	0.964479	0.118264	1394
D-38000	15	E03	2 µg/ml	0.910484	-0.397846	1395
D-38003	15	E04	2 µg/ml	0.831306	-1.15468	1396
D-38049	15	E05	2 µg/ml	0.790771	-1.27096	1397
D-38005	15	E06	2 µg/ml	1.08954	0.4133	1398
D-38050	15	E07	2 µg/ml	0.926708	-0.242773	1399
D-23801	15	E08	2 µg/ml	0.862127	-0.860075	1400
D-94313	15	E09	2 µg/ml	0.903379	-0.465762	1401
D-91780	15	E10	2 µg/ml	0.881279	-0.67701	1402
D-79287	15	E11	2 µg/ml	0.905823	-0.442403	1403
D-79194	15	E12	2 µg/ml	0.91003	0.234453	1404
D-79322	15	F01	2 µg/ml	0.820367	-0.53477	1405
D-79241	15	F02	2 µg/ml	1.03007	-0.0997391	1406
D-105382	15	F03	2 µg/ml	0.862536	-0.856169	1407
D-33186	15	F04	2 µg/ml	0.883423	-0.656518	1408
D-33189	15	F05	2 µg/ml	0.978617	0.253407	1409
D-33190	15	F06	2 µg/ml	1.03505	0.792792	1410
D-33175	15	F07	2 µg/ml	1.13381	1.7368	1411
D-102230	15	F08	2 µg/ml	0.914492	-0.0957142	1412
D-102134	15	F09	2 µg/ml	0.881049	-0.67921	1413
D-37970	15	F10	2 µg/ml	1.01478	0.599108	1414
D-37907	15	F11	2 µg/ml	0.957276	0.0494155	1415
D-37948	15	F12	2 µg/ml	0.836451	-0.39678	1416
D-97494	15	G01	2 µg/ml	0.872246	-0.0896953	1417
D-78269	15	G02	2 µg/ml	1.1147	0.63036	1418
D-75350	15	G03	2 µg/ml	1.00308	0.487254	1419
D-100311	15	G04	2 µg/ml	0.90351	-0.46451	1420
D-33119	15	G05	2 µg/ml	0.943926	0.183892	1421
D-33068	15	G06	2 µg/ml	0.829252	-0.905426	1422
D-33061	15	G07	2 µg/ml	0.990493	0.366921	1423
D-33091	15	G08	2 µg/ml	0.898824	-0.509307	1424
D-33083	15	G09	2 µg/ml	1.00669	0.521745	1425
D-33049	15	G10	2 µg/ml	0.910839	-0.394458	1426
D-33414	15	G11	2 µg/ml	1.13017	1.70207	1427
D-33417	15	G12	2 µg/ml	0.883008	0.0026283	1428
D-33471	15	H01	2 µg/ml	1.02531	1.22343	1429
D-30086	15	H02	2 µg/ml	0.876218	-0.459289	1430
D-30093	15	H03	2 µg/ml	1.07292	1.15478	1431
D-31086	15	H04	2 µg/ml	0.811079	-1.07805	1432
D-31078	15	H05	2 µg/ml	0.972131	0.191407	1433
D-31116	15	H06	2 µg/ml	0.932488	0.0752406	1434
D-31057	15	H07	2 µg/ml	0.977993	0.247444	1435
D-31103	15	H08	2 µg/ml	0.89008	-0.592887	1436
D-31056	15	H09	2 µg/ml	0.893647	-0.558787	1437
D-30088	15	H10	2 µg/ml	0.958379	0.0599562	1438
D-27191	15	H11	2 µg/ml	0.99521	0.41201	1439
D-30109	15	H12	2 µg/ml	1.02882	1.25351	1440
D-84021	16	A01	2 µg/ml	1.02737	0.260968	1441
D-67885	16	A02	2 µg/ml	1.03086	-0.131077	1442
D-63714	16	A03	2 µg/ml	0.971926	0.449871	1443
D-67855	16	A04	2 µg/ml	1.04372	-0.0354122	1444
D-67960	16	A05	2 µg/ml	0.963371	-0.632861	1445
D-93327	16	A06	2 µg/ml	1.02964	-0.140108	1446
D-94692	16	A07	2 µg/ml	0.939665	-0.809125	1447
D-64007	16	A08	2 µg/ml	0.94438	-0.774064	1448
D-63737	16	A09	2 µg/ml	1.18296	0.99981	1449
D-64017	16	A10	2 µg/ml	0.964165	-0.626959	1450
D-63701	16	A11	2 µg/ml	1.08004	0.234629	1451
D-63690	16	A12	2 µg/ml	0.827518	-1.15549	1452
D-63793	16	B01	2 µg/ml	0.980065	-0.0743028	1453
D-63909	16	B02	2 µg/ml	0.98443	-0.476283	1454
D-63750	16	B03	2 µg/ml	1.01725	-0.232231	1455
D-63908	16	B04	2 µg/ml	0.95783	-0.674063	1456
D-91063	16	B05	2 µg/ml	1.07607	0.205052	1457
D-96975	16	B06	2 µg/ml	0.980976	-0.501966	1458
D-63863	16	B07	2 µg/ml	1.04122	-0.0540243	1459
D-67854	16	B08	2 µg/ml	0.832976	-1.60238	1460
D-63689	16	B09	2 µg/ml	1.06737	0.140426	1461
D-63677	16	B10	2 µg/ml	0.885907	-1.20883	1462
D-63861	16	B11	2 µg/ml	1.04421	-0.0318004	1463
D-63738	16	B12	2 µg/ml	1.04585	0.391931	1464
D-63823	16	C01	2 µg/ml	0.938835	-0.366528	1465
D-67898	16	C02	2 µg/ml	0.94649	-0.758375	1466
D-67899	16	C03	2 µg/ml	1.26449	1.606	1467
D-63849	16	C04	2 µg/ml	1.01502	-0.248874	1468
D-63726	16	C05	2 µg/ml	0.910146	-1.0286	1469
D-88797	16	C06	2 µg/ml	1.01556	-0.244829	1470
D-88827	16	C07	2 µg/ml	1.09221	0.325082	1471
D-88820	16	C08	2 µg/ml	1.30021	1.87162	1472
D-88805	16	C09	2 µg/ml	1.04049	-0.0594304	1473
D-85823	16	C10	2 µg/ml	1.6061	4.14601	1474
D-20731	16	C11	2 µg/ml	1.2009	1.1332	1475
D-83778	16	C12	2 µg/ml	0.942087	-0.343477	1476
D-83770	16	D01	2 µg/ml	0.966482	-0.170575	1477
D-83792	16	D02	2 µg/ml	0.929825	-0.882283	1478
D-104263	16	D03	2 µg/ml	1.31492	1.98097	1479
D-95605	16	D04	2 µg/ml	1.01884	-0.196634	1480
D-98722	16	D05	2 µg/ml	1.19518	1.09071	1481
D-67571	16	D06	2 µg/ml	1.16227	0.846024	1482
D-67733	16	D07	2 µg/ml	0.97898	-0.540532	1483
D-67968	16	D08	2 µg/ml	1.24269	1.44392	1484
D-67992	16	D09	2 µg/ml	1.05688	1.25686	1485
D-67958	16	D10	2 µg/ml	1.12661	0.58086	1486
D-67936	16	D11	2 µg/ml	1.05653	0.0598096	1487
D-68089	16	D12	2 µg/ml	0.838187	-1.07987	1488
D-67964	16	E01	2 µg/ml	0.897554	-0.659105	1489
D-67585	16	E02	2 µg/ml	1.26815	1.63322	1490
D-67976	16	E03	2 µg/ml	1.36439	2.34883	1491
D-13815	16	E04	2 µg/ml	0.938155	-0.820351	1492
D-67952	16	E05	2 µg/ml	0.84604	-0.745948	1493
D-67815	16	E06	2 µg/ml	1.42486	2.79844	1494
D-67940	16	E07	2 µg/ml	1.00098	-0.353236	1495
D-67993	16	E08	2 µg/ml	0.960572	0.342016	1496
D-67671	16	E09	2 µg/ml	1.05836	0.0734222	1497
D-13826	16	E10	2 µg/ml	0.939093	0.137981	1498
D-83272	16	E11	2 µg/ml	0.937606	0.123856	1499
D-83206	16	E12	2 µg/ml	0.84818	-1.00904	1500
D-83245	16	F01	2 µg/ml	0.949436	-0.29139	1501
D-83216	16	F02	2 µg/ml	0.973876	-0.554756	1502
D-96994	16	F03	2 µg/ml	1.01414	-0.2554	1503
D-83200	16	F04	2 µg/ml	0.969416	-0.587918	1504
D-83205	16	F05	2 µg/ml	1.10911	0.450768	1505
D-83209	16	F06	2 µg/ml	0.783254	-1.34237	1506
D-83196	16	F07	2 µg/ml	1.00868	-0.295974	1507
D-97642	16	F08	2 µg/ml	1.1054	0.423129	1508
D-104184	16	F09	2 µg/ml	1.05778	0.0691299	1509
D-95540	16	F10	2 µg/ml	1.02989	-0.138291	1510
D-95102	16	F11	2 µg/ml	1.06526	0.124685	1511
D-90890	16	F12	2 µg/ml	0.921898	-0.486567	1512
D-83251	16	G01	2 µg/ml	1.12749	0.970559	1513
D-83220	16	G02	2 µg/ml	0.994319	-0.402759	1514
D-83268	16	G03	2 µg/ml	0.932611	-0.861569	1515
D-83277	16	G04	2 µg/ml	0.991675	-0.422416	1516
D-83238	16	G05	2 µg/ml	0.980754	-0.503616	1517
D-83262	16	G06	2 µg/ml	1.02935	-0.142305	1518
D-83260	16	G07	2 µg/ml	1.00989	-0.286986	1519
D-83190	16	G08	2 µg/ml	1.08506	0.271921	1520
D-30438	16	G09	2 µg/ml	1.07086	0.166379	1521
D-28067	16	G10	2 µg/ml	1.05969	0.0833178	1522
D-30073	16	G11	2 µg/ml	1.02976	-0.139224	1523
D-27295	16	G12	2 µg/ml	1.04748	0.403481	1524
D-30311	16	H01	2 µg/ml	0.935461	-0.390434	1525
D-27361	16	H02	2 µg/ml	1.03571	-0.0950239	1526
D-30099	16	H03	2 µg/ml	0.934761	-0.845583	1527
D-30594	16	H04	2 µg/ml	1.02	-0.211833	1528
D-30320	16	H05	2 µg/ml	1.25787	1.55678	1529
D-30106	16	H06	2 µg/ml	0.929985	-0.881094	1530
D-30084	16	H07	2 µg/ml	0.945908	-0.762703	1531
D-30118	16	H08	2 µg/ml	0.940645	-0.801836	1532
D-30097	16	H09	2 µg/ml	0.971649	-0.571314	1533
D-30101	16	H10	2 µg/ml	0.857546	-1.4197	1534
D-30081	16	H11	2 µg/ml	0.828848	-1.63308	1535
D-30087	16	H12	2 µg/ml	0.969809	-0.146995	1536
D-30940	17	A01	2 µg/ml	0.995753	0.0368844	1537
D-30787	17	A02	2 µg/ml	0.995721	0.737568	1538
D-30928	17	A03	2 µg/ml	0.847952	-0.670344	1539
D-30849	17	A04	2 µg/ml	1.01947	0.963865	1540
D-30935	17	A05	2 µg/ml	0.798394	-1.14252	1541
D-30930	17	A06	2 µg/ml	0.830488	-0.836733	1542
D-30802	17	A07	2 µg/ml	0.776999	-1.34637	1543
D-30895	17	A08	2 µg/ml	0.823443	-0.903861	1544
D-30828	17	A09	2 µg/ml	0.765079	-1.45993	1545
D-30831	17	A10	2 µg/ml	0.894279	-0.228949	1546
D-30866	17	A11	2 µg/ml	0.758512	-1.52251	1547
D-29603	17	A12	2 µg/ml	0.89221	-0.696981	1548
D-30898	17	B01	2 µg/ml	0.970406	-0.142766	1549
D-14263	17	B02	2 µg/ml	0.993787	0.71914	1550
D-14312	17	B03	2 µg/ml	0.942964	0.234911	1551
D-14289	17	B04	2 µg/ml	0.849507	-0.65553	1552
D-14262	17	B05	2 µg/ml	0.868247	-0.476975	1553
D-14266	17	B06	2 µg/ml	0.854262	-0.610216	1554
D-14306	17	B07	2 µg/ml	0.973253	0.523496	1555
D-14228	17	B08	2 µg/ml	0.974155	0.532086	1556
D-14300	17	B09	2 µg/ml	0.930284	0.114096	1557
D-14233	17	B10	2 µg/ml	0.968263	0.475949	1558
D-14298	17	B11	2 µg/ml	0.875552	-0.407371	1559
D-95556	17	B12	2 µg/ml	1.00504	0.102695	1560
D-83427	17	C01	2 µg/ml	0.870584	-0.850251	1561
D-83374	17	C02	2 µg/ml	0.688244	-2.192	1562
D-83421	17	C03	2 µg/ml	0.837778	-0.767278	1563
D-83426	17	C04	2 µg/ml	0.891868	-0.251921	1564
D-83392	17	C05	2 µg/ml	0.92194	0.0345999	1565
D-83416	17	C06	2 µg/ml	0.883271	-0.333829	1566
D-83442	17	C07	2 µg/ml	0.957608	0.374435	1567
D-83439	17	C08	2 µg/ml	0.868931	-0.470462	1568
D-83452	17	C09	2 µg/ml	0.903613	-0.140018	1569
D-83370	17	C10	2 µg/ml	0.995352	0.734045	1570
D-83406	17	C11	2 µg/ml	0.924371	0.0577563	1571
D-83373	17	C12	2 µg/ml	0.594001	-2.81054	1572
D-83419	17	D01	2 µg/ml	1.02923	0.274146	1573
D-83441	17	D02	2 µg/ml	0.915116	-0.0304174	1574
D-83451	17	D03	2 µg/ml	0.911634	-0.0635924	1575
D-83393	17	D04	2 µg/ml	0.813069	-1.0027	1576
D-83440	17	D05	2 µg/ml	0.800859	-1.11903	1577
D-83372	17	D06	2 µg/ml	0.650624	-2.55043	1578
D-83455	17	D07	2 µg/ml	0.943227	0.237411	1579
D-83381	17	D08	2 µg/ml	0.792291	-1.20067	1580
D-101647	17	D09	2 µg/ml	0.882907	-0.337303	1581
D-90540	17	D10	2 µg/ml	0.964534	0.440419	1582
D-84040	17	D11	2 µg/ml	0.983289	0.61912	1583
D-83952	17	D12	2 µg/ml	0.939318	-0.3631	1584
D-83906	17	E01	2 µg/ml	1.11642	0.892124	1585
D-83913	17	E02	2 µg/ml	1.01052	0.878586	1586
D-83866	17	E03	2 µg/ml	0.806581	-1.06451	1587
D-83850	17	E04	2 µg/ml	0.884454	-0.322556	1588
D-84048	17	E05	2 µg/ml	0.870033	-0.459961	1589
D-83862	17	E06	2 µg/ml	0.817683	-0.958737	1590
D-83855	17	E07	2 µg/ml	0.934125	0.150697	1591
D-83863	17	E08	2 µg/ml	0.90248	-0.150815	1592
D-83842	17	E09	2 µg/ml	0.977632	0.565217	1593
D-84446	17	E10	2 µg/ml	1.00669	0.842069	1594
D-83881	17	E11	2 µg/ml	0.917034	-0.0121491	1595
D-83865	17	E12	2 µg/ml	0.988792	-0.0124531	1596
D-83877	17	F01	2 µg/ml	1.28084	2.05744	1597
D-83854	17	F02	2 µg/ml	0.949471	0.296904	1598
D-94633	17	F03	2 µg/ml	0.888576	-0.283284	1599
D-92246	17	F04	2 µg/ml	0.807886	-1.05208	1600
D-31332	17	F05	2 µg/ml	0.828851	-0.852328	1601
D-27681	17	F06	2 µg/ml	0.766261	-1.44868	1602
D-31297	17	F07	2 µg/ml	0.88723	-0.296109	1603
D-31710	17	F08	2 µg/ml	1.05925	1.34285	1604
D-31369	17	F09	2 µg/ml	0.985399	0.639219	1605
D-31366	17	F10	2 µg/ml	0.993643	0.717764	1606
D-31377	17	F11	2 µg/ml	1.18415	2.53285	1607
D-92080	17	F12	2 µg/ml	0.903793	-0.614882	1608
D-27010	17	G01	2 µg/ml	1.00036	0.0695546	1609
D-27319	17	G02	2 µg/ml	1.03912	1.15108	1610
D-32091	17	G03	2 µg/ml	0.875594	-0.406976	1611
D-29107	17	G04	2 µg/ml	0.744462	-1.71086	1612
D-27133	17	G05	2 µg/ml	0.860797	-0.54796	1613
D-26966	17	G06	2 µg/ml	0.826733	-0.929355	1614
D-28893	17	G07	2 µg/ml	0.938833	0.195551	1615
D-26609	17	G08	2 µg/ml	0.897585	-0.256313	1616
D-29290	17	G09	2 µg/ml	0.839486	-0.751002	1617
D-27137	17	G10	2 µg/ml	0.894456	-0.227261	1618
D-26979	17	G11	2 µg/ml	0.83544	-0.789556	1619
D-27032	17	G12	2 µg/ml	1.14903	1.12326	1620
D-84059	17	H01	2 µg/ml	0.986294	-0.0301549	1621
D-84064	17	H02	2 µg/ml	0.974722	0.537489	1622
D-106478	17	H03	2 µg/ml	1.06676	1.41444	1623
D-28231	17	H04	2 µg/ml	1.05684	1.31993	1624
D-27476	17	H05	2 µg/ml	0.861267	-0.543479	1625
D-26707	17	H06	2 µg/ml	1.07115	1.4562	1626
D-27520	17	H07	2 µg/ml	0.92257	0.0406009	1627
D-27915	17	H08	2 µg/ml	1.20071	2.69065	1628
D-27498	17	H09	2 µg/ml	1.0261	0.964499	1629
D-27940	17	H10	2 µg/ml	1.18048	2.49787	1630
D-27759	17	H11	2 µg/ml	0.991889	0.701051	1631
D-27764	17	H12	2 µg/ml	1.01013	0.138767	1632
D-96836	18	A01	2 µg/ml	0.991588	0.00736063	1633
D-101358	18	A02	2 µg/ml	0.878143	-0.857239	1634
D-92693	18	A03	2 µg/ml	1.01416	0.0610273	1635
D-99461	18	A04	2 µg/ml	0.986925	-0.12283	1636
D-96414	18	A05	2 µg/ml	0.949359	-0.376444	1637
D-83504	18	A06	2 µg/ml	0.975138	-0.202409	1638
D-83491	18	A07	2 µg/ml	0.986426	0.587608	1639
D-83554	18	A08	2 µg/ml	1.05921	0.365199	1640
D-83528	18	A09	2 µg/ml	0.993004	0.650089	1641
D-83474	18	A10	2 µg/ml	1.17953	2.42199	1642
D-83506	18	A11	2 µg/ml	0.939325	-0.444189	1643
D-83470	18	A12	2 µg/ml	1.14267	1.07814	1644
D-83539	18	B01	2 µg/ml	0.98759	-0.0209728	1645
D-83505	18	B02	2 µg/ml	1.14326	0.932579	1646
D-83521	18	B03	2 µg/ml	1.17059	1.11709	1647
D-83490	18	B04	2 µg/ml	1.20271	1.33394	1648
D-83468	18	B05	2 µg/ml	1.16768	1.09748	1649
D-83534	18	B06	2 µg/ml	1.05303	0.323438	1650
D-83517	18	B07	2 µg/ml	1.07207	0.451996	1651
D-83514	18	B08	2 µg/ml	1.1869	1.22725	1652
D-83503	18	B09	2 µg/ml	1.3841	2.55854	1653
D-83499	18	B10	2 µg/ml	1.08439	0.535155	1654
D-83469	18	B11	2 µg/ml	1.608	4.07014	1655
D-83530	18	B12	2 µg/ml	0.908564	-0.581071	1656
D-29978	18	C01	2 µg/ml	0.826888	-1.15995	1657
D-97266	18	C02	2 µg/ml	0.867127	-0.93161	1658
D-28817	18	C03	2 µg/ml	1.17841	1.16991	1659
D-30944	18	C04	2 µg/ml	0.993844	-0.0761221	1660
D-29036	18	C05	2 µg/ml	1.01867	0.0914581	1661
D-97427	18	C06	2 µg/ml	1.05783	0.355826	1662
D-29955	18	C07	2 µg/ml	1.00072	-0.0296672	1663
D-29956	18	C08	2 µg/ml	0.957245	-0.323209	1664
D-28955	18	C09	2 µg/ml	1.02611	0.14172	1665
D-30211	18	C10	2 µg/ml	1.11601	0.748625	1666
D-30952	18	C11	2 µg/ml	1.11362	0.732488	1667
D-106747	18	C12	2 µg/ml	1.70852	5.08862	1668
D-106746	18	D01	2 µg/ml	1.19455	1.44586	1669
D-28198	18	D02	2 µg/ml	0.931114	-0.499621	1670
D-28334	18	D03	2 µg/ml	1.09754	0.623939	1671
D-27860	18	D04	2 µg/ml	1.40372	2.69102	1672
D-28206	18	D05	2 µg/ml	1.05281	0.321937	1673
D-87179	18	D06	2 µg/ml	1.0017	-0.0230857	1674
D-87192	18	D07	2 µg/ml	0.949782	-0.373589	1675
D-87162	18	D08	2 µg/ml	0.920676	-0.57009	1676
D-87145	18	D09	2 µg/ml	1.09223	0.588099	1677
D-87173	18	D10	2 µg/ml	1.10959	0.705272	1678
D-99212	18	D11	2 µg/ml	1.01211	0.0471704	1679
D-90565	18	D12	2 µg/ml	1.31984	2.33389	1680
D-67678	18	E01	2 µg/ml	0.810694	-1.27473	1681
D-67645	18	E02	2 µg/ml	0.968176	-0.249411	1682
D-67724	18	E03	2 µg/ml	0.87362	-0.887777	1683
D-67726	18	E04	2 µg/ml	1.08375	0.530848	1684
D-67681	18	E05	2 µg/ml	0.98638	-0.12651	1685
D-67680	18	E06	2 µg/ml	0.889453	-0.780885	1686
D-67677	18	E07	2 µg/ml	0.987908	-0.116194	1687
D-67658	18	E08	2 µg/ml	0.892814	-0.758189	1688
D-67670	18	E09	2 µg/ml	0.911239	-0.126609	1689
D-28757	18	E10	2 µg/ml	1.04516	0.270351	1690
D-28862	18	E11	2 µg/ml	1.07335	0.460653	1691
D-28753	18	E12	2 µg/ml	0.974204	-0.115846	1692
D-28854	18	F01	2 µg/ml	1.12862	0.978567	1693
D-28895	18	F02	2 µg/ml	1.01564	0.0710578	1694
D-28867	18	F03	2 µg/ml	0.915501	-0.605031	1695
D-28920	18	F04	2 µg/ml	0.750582	-1.71842	1696
D-31221	18	F05	2 µg/ml	0.823055	-1.22915	1697
D-31176	18	F06	2 µg/ml	1.16974	1.11137	1698
D-30042	18	F07	2 µg/ml	0.985109	-0.135092	1699
D-26794	18	F08	2 µg/ml	0.931791	-0.495054	1700
D-31158	18	F09	2 µg/ml	0.825648	-1.21164	1701
D-30061	18	F10	2 µg/ml	1.00545	0.00225321	1702
D-31189	18	F11	2 µg/ml	1.04509	0.269876	1703
D-31167	18	F12	2 µg/ml	1.24502	1.80357	1704
D-27628	18	G01	2 µg/ml	1.12981	0.987025	1705
D-31160	18	G02	2 µg/ml	0.897791	-0.724588	1706
D-27654	18	G03	2 µg/ml	0.948624	-0.802412	1707
D-26786	18	G04	2 µg/ml	0.920668	-0.570143	1708
D-31168	18	G05	2 µg/ml	1.01499	0.066612	1709
D-30679	18	G06	2 µg/ml	0.793236	-1.43046	1710
D-84775	18	G07	2 µg/ml	1.00828	0.0213467	1711
D-83927	18	G08	2 µg/ml	1.02606	0.141362	1712
D-83909	18	G09	2 µg/ml	1.01446	0.0630677	1713
D-83933	18	G10	2 µg/ml	1.05759	0.354248	1714
D-84501	18	G11	2 µg/ml	0.983827	-0.143747	1715
D-83907	18	G12	2 µg/ml	1.05898	0.485027	1716
D-84011	18	H01	2 µg/ml	0.870065	-0.517734	1717
D-84033	18	H02	2 µg/ml	1.04348	1.12958	1718
D-96007	18	H03	2 µg/ml	0.84456	-0.760012	1719
D-84865	18	H04	2 µg/ml	0.886816	-0.798684	1720
D-84817	18	H05	2 µg/ml	0.832777	-1.16351	1721
D-84844	18	H06	2 µg/ml	0.872692	-0.894041	1722
D-84845	18	H07	2 µg/ml	0.8502	-0.706436	1723
D-84851	18	H08	2 µg/ml	0.665834	-2.29057	1724
D-84887	18	H09	2 µg/ml	0.933865	-0.481053	1725
D-84846	18	H10	2 µg/ml	0.906705	-0.664411	1726
D-84829	18	H11	2 µg/ml	1.02131	0.91896	1727
D-84904	18	H12	2 µg/ml	1.00067	0.0717017	1728
D-84834	19	A01	2 µg/ml	0.882152	-0.768263	1729
D-84874	19	A02	2 µg/ml	0.94927	0.524197	1730
D-84898	19	A03	2 µg/ml	0.849618	-0.555314	1731
D-84822	19	A04	2 µg/ml	0.975362	0.806837	1732
D-84906	19	A05	2 µg/ml	0.970601	0.437285	1733
D-84877	19	A06	2 µg/ml	0.897586	-0.0356934	1734
D-84879	19	A07	2 µg/ml	0.897586	-0.0356934	1735
D-84868	19	A08	2 µg/ml	0.940549	0.429722	1736
D-84852	19	A09	2 µg/ml	0.868076	-0.355366	1737
D-84900	19	A10	2 µg/ml	0.908494	0.0824772	1738
D-84842	19	A11	2 µg/ml	0.816413	-0.915014	1739
D-84883	19	A12	2 µg/ml	0.978595	-0.0847274	1740
D-84882	19	B01	2 µg/ml	0.665639	-2.30281	1741
D-84863	19	B02	2 µg/ml	0.949921	0.531242	1742
D-84838	19	B03	2 µg/ml	0.980163	0.528111	1743
D-84876	19	B04	2 µg/ml	0.75251	-1.63442	1744
D-84859	19	B05	2 µg/ml	0.898428	-0.0265726	1745
D-100765	19	B06	2 µg/ml	0.905112	0.0458425	1746
D-96651	19	B07	2 µg/ml	0.730076	-1.84752	1747
D-26596	19	B08	2 µg/ml	0.988596	0.950206	1748
D-26638	19	B09	2 µg/ml	0.861903	-0.422237	1749
D-26557	19	B10	2 µg/ml	0.830192	-0.896493	1750
D-27019	19	B11	2 µg/ml	0.803256	-1.15236	1751
D-26554	19	B12	2 µg/ml	0.659995	-2.51323	1752
D-28037	19	C01	2 µg/ml	0.902407	-0.210511	1753
D-26614	19	C02	2 µg/ml	0.987166	0.934708	1754
D-26541	19	C03	2 µg/ml	0.688275	-2.30311	1755
D-27870	19	C04	2 µg/ml	0.952104	0.261576	1756
D-28060	19	C05	2 µg/ml	0.992577	0.993326	1757
D-26598	19	C06	2 µg/ml	0.853705	-0.511047	1758
D-26640	19	C07	2 µg/ml	0.830154	-0.766161	1759
D-26538	19	C08	2 µg/ml	0.880088	-0.225245	1760
D-26536	19	C09	2 µg/ml	0.97835	0.83921	1761
D-30144	19	C10	2 µg/ml	0.982673	0.886045	1762
D-30213	19	C11	2 µg/ml	1.09681	2.12243	1763
D-29444	19	C12	2 µg/ml	1.04463	0.38333	1764
D-29946	19	D01	2 µg/ml	1.07033	0.565432	1765
D-29880	19	D02	2 µg/ml	0.972096	0.77146	1766
D-30219	19	D03	2 µg/ml	0.846401	-0.742522	1767
D-29992	19	D04	2 µg/ml	1.09078	1.57889	1768
D-30217	19	D05	2 µg/ml	0.85884	-0.455417	1769
D-30176	19	D06	2 µg/ml	0.862247	-0.418508	1770
D-30017	19	D07	2 µg/ml	0.875848	-0.271167	1771
D-30013	19	D08	2 µg/ml	1.00274	0.742543	1772
D-98628	19	D09	2 µg/ml	0.93779	0.125606	1773
D-83575	19	D10	2 µg/ml	1.20763	2.68892	1774
D-83614	19	D11	2 µg/ml	1.02329	0.937832	1775
D-83641	19	D12	2 µg/ml	1.06443	0.523618	1776
D-83560	19	E01	2 µg/ml	0.991065	0.00365888	1777
D-83648	19	E02	2 µg/ml	1.00325	0.747443	1778
D-83618	19	E03	2 µg/ml	0.724235	-1.91356	1779
D-83645	19	E04	2 µg/ml	0.8135	-0.946571	1780
D-83565	19	E05	2 µg/ml	0.730669	-1.84387	1781
D-83576	19	E06	2 µg/ml	0.670513	-2.41332	1782
D-83599	19	E07	2 µg/ml	0.968739	0.419596	1783
D-83584	19	E08	2 µg/ml	0.94897	0.520938	1784
D-83570	19	E09	2 µg/ml	0.687054	-2.31633	1785
D-83623	19	E10	2 µg/ml	0.891019	-0.106824	1786
D-83563	19	E11	2 µg/ml	0.976623	0.8205	1787
D-83646	19	E12	2 µg/ml	0.974014	-0.117195	1788
D-83597	19	F01	2 µg/ml	0.946408	-0.312851	1789
D-83573	19	F02	2 µg/ml	0.939912	0.422823	1790
D-83612	19	F03	2 µg/ml	1.00652	0.778462	1791
D-83593	19	F04	2 µg/ml	0.78598	-1.2447	1792
D-83636	19	F05	2 µg/ml	1.00513	0.765317	1793
D-83577	19	F06	2 µg/ml	0.972893	0.459057	1794
D-83562	19	F07	2 µg/ml	0.923201	-0.0129814	1795
D-83613	19	F08	2 µg/ml	0.812832	-1.06141	1796
D-83590	19	F09	2 µg/ml	0.858318	-0.461066	1797
D-83571	19	F10	2 µg/ml	0.989619	-0.448747	1798
D-83624	19	F11	2 µg/ml	0.924787	0.258973	1799
D-83630	19	F12	2 µg/ml	0.917945	-0.514579	1800
D-83619	19	G01	2 µg/ml	0.966046	-0.173668	1801
D-83606	19	G02	2 µg/ml	1.03926	-0.0205118	1802
D-83572	19	G03	2 µg/ml	0.925036	0.00444591	1803
D-83634	19	G04	2 µg/ml	0.896739	-0.264351	1804
D-83581	19	G05	2 µg/ml	1.06969	0.242074	1805
D-83559	19	G06	2 µg/ml	0.829934	-0.768552	1806
D-83578	19	G07	2 µg/ml	1.01767	-0.206725	1807
D-83596	19	G08	2 µg/ml	0.915047	-0.0904349	1808
D-83617	19	G09	2 µg/ml	0.872006	-0.312788	1809
D-83633	19	G10	2 µg/ml	0.911198	0.111764	1810
D-28728	19	G11	2 µg/ml	0.896412	-0.0484054	1811
D-28951	19	G12	2 µg/ml	0.853885	-0.671433	1812
D-29317	19	H01	2 µg/ml	0.868675	-0.863787	1813
D-92043	19	H02	2 µg/ml	0.923123	0.240949	1814
D-84555	19	H03	2 µg/ml	0.912684	0.127866	1815
D-84595	19	H04	2 µg/ml	0.940491	0.429088	1816
D-28965	19	H05	2 µg/ml	0.976851	0.822969	1817
D-30815	19	H06	2 µg/ml	0.786728	-1.23659	1818
D-12592	19	H07	2 µg/ml	0.822121	-0.853188	1819
D-30029	19	H08	2 µg/ml	0.89372	-0.0775671	1820
D-27351	19	H09	2 µg/ml	0.754624	-1.58436	1821
D-31382	19	H10	2 µg/ml	1.09543	2.10751	1822
D-26751	19	H11	2 µg/ml	0.884766	-0.174562	1823
D-62437	19	H12	2 µg/ml	1.03244	1.02475	1824
D-67562	20	A01	2 µg/ml	0.965391	-0.178305	1825
D-67551	20	A02	2 µg/ml	1.15834	1.95523	1826
D-62434	20	A03	2 µg/ml	0.988717	0.223248	1827
D-64035	20	A04	2 µg/ml	1.08847	1.24175	1828
D-62414	20	A05	2 µg/ml	1.14538	1.82285	1829
D-67580	20	A06	2 µg/ml	1.08588	1.21537	1830
D-67610	20	A07	2 µg/ml	1.25088	2.90008	1831
D-67561	20	A08	2 µg/ml	1.11449	1.5075	1832
D-51652	20	A09	2 µg/ml	0.937368	-0.301066	1833
D-49534	20	A10	2 µg/ml	0.833607	-1.36054	1834
D-67579	20	A11	2 µg/ml	0.924605	-0.431385	1835
D-51204	20	A12	2 µg/ml	1.02595	0.250932	1836
D-62456	20	B01	2 µg/ml	1.05622	0.465442	1837
D-63973	20	B02	2 µg/ml	0.996405	0.301753	1838
D-83751	20	B03	2 µg/ml	1.00104	0.349071	1839
D-68162	20	B04	2 µg/ml	0.993728	0.274419	1840
D-68164	20	B05	2 µg/ml	1.16183	1.99086	1841
D-83761	20	B06	2 µg/ml	0.934433	-0.331035	1842
D-83794	20	B07	2 µg/ml	0.924698	-0.430437	1843
D-83774	20	B08	2 µg/ml	0.948549	-0.186894	1844
D-68161	20	B09	2 µg/ml	0.956863	-0.102004	1845
D-83814	20	B10	2 µg/ml	1.00354	-0.507674	1846
D-83766	20	B11	2 µg/ml	0.856954	-0.99342	1847
D-87290	20	B12	2 µg/ml	0.905786	-0.600761	1848
D-87100	20	C01	2 µg/ml	1.05036	0.423903	1849
D-87293	20	C02	2 µg/ml	0.813095	-1.56999	1850
D-87300	20	C03	2 µg/ml	0.833635	-1.36026	1851
D-92384	20	C04	2 µg/ml	0.822901	-1.46986	1852
D-84334	20	C05	2 µg/ml	0.958684	-0.0834097	1853
D-14151	20	C06	2 µg/ml	0.976764	0.101196	1854
D-14122	20	C07	2 µg/ml	0.931552	-0.360446	1855
D-14193	20	C08	2 µg/ml	0.829622	-1.40123	1856
D-14179	20	C09	2 µg/ml	0.940079	-0.273386	1857
D-14097	20	C10	2 µg/ml	0.916944	-0.509611	1858
D-14194	20	C11	2 µg/ml	0.911696	-0.563198	1859
D-14112	20	C12	2 µg/ml	1.09026	0.70674	1860
D-14125	20	D01	2 µg/ml	1.05943	0.488231	1861
D-14137	20	D02	2 µg/ml	0.987169	0.207442	1862
D-87235	20	D03	2 µg/ml	0.804452	-1.65824	1863
D-87203	20	D04	2 µg/ml	0.916817	-0.510906	1864
D-106658	20	D05	2 µg/ml	1.01976	0.540268	1865
D-106663	20	D06	2 µg/ml	1.01518	0.860727	1866
D-106671	20	D07	2 µg/ml	0.802517	-1.67799	1867
D-93440	20	D08	2 µg/ml	0.903239	-0.649551	1868
D-29431	20	D09	2 µg/ml	0.915133	-0.528097	1869
D-30261	20	D10	2 µg/ml	0.943589	-0.237546	1870
D-29554	20	D11	2 µg/ml	1.06037	0.954925	1871
D-29908	20	D12	2 µg/ml	0.967389	-0.164149	1872
D-29887	20	E01	2 µg/ml	0.823424	-1.1845	1873
D-29197	20	E02	2 µg/ml	0.97378	0.0707273	1874
D-29474	20	E03	2 µg/ml	0.878314	-0.904055	1875
D-29948	20	E04	2 µg/ml	0.953111	-0.14032	1876
D-29195	20	E05	2 µg/ml	0.980845	0.534586	1877
D-29924	20	E06	2 µg/ml	1.0822	1.17781	1878
D-29283	20	E07	2 µg/ml	0.92856	-0.391005	1879
D-29453	20	E08	2 µg/ml	0.878146	-0.905768	1880
D-92947	20	E09	2 µg/ml	0.960773	-0.0620823	1881
D-27709	20	E10	2 µg/ml	0.984164	0.176755	1882
D-28221	20	E11	2 µg/ml	0.998097	0.319023	1883
D-27601	20	E12	2 µg/ml	0.874034	-0.825801	1884
D-27712	20	F01	2 µg/ml	0.906258	-0.597413	1885
D-27603	20	F02	2 µg/ml	0.916304	-0.078498	1886
D-106820	20	F03	2 µg/ml	0.99932	0.331514	1887
D-106816	20	F04	2 µg/ml	0.921351	-0.464612	1888
D-99821	20	F05	2 µg/ml	0.99403	0.277499	1889
D-83894	20	F06	2 µg/ml	1.14138	2.05951	1890
D-84544	20	F07	2 µg/ml	0.848651	-0.721146	1891
D-84628	20	F08	2 µg/ml	1.07139	1.06735	1892
D-84623	20	F09	2 µg/ml	1.01061	0.446805	1893
D-83903	20	F10	2 µg/ml	1.10422	1.40263	1894
D-83886	20	F11	2 µg/ml	0.951109	-0.160754	1895
D-83949	20	F12	2 µg/ml	1.04846	0.410423	1896
D-83972	20	G01	2 µg/ml	0.886413	-0.738068	1897
D-84506	20	G02	2 µg/ml	1.11177	1.47971	1898
D-84534	20	G03	2 µg/ml	0.807123	-1.63096	1899
D-84031	20	G04	2 µg/ml	0.778025	-1.39204	1900
D-84043	20	G05	2 µg/ml	1.00655	0.405364	1901
D-102086	20	G06	2 µg/ml	0.995109	0.288516	1902
D-105046	20	G07	2 µg/ml	0.89103	-0.774208	1903
D-71913	20	G08	2 µg/ml	0.84271	-0.777586	1904
D-71915	20	G09	2 µg/ml	0.963254	-0.0367479	1905
D-91574	20	G10	2 µg/ml	1.17676	2.1433	1906
D-98087	20	G11	2 µg/ml	0.99431	0.280355	1907
D-103118	20	G12	2 µg/ml	1.21342	1.57961	1908
D-31212	20	H01	2 µg/ml	0.89632	-0.667848	1909
D-28527	20	H02	2 µg/ml	0.969117	0.0231194	1910
D-28395	20	H03	2 µg/ml	0.649671	-3.23867	1911
D-27639	20	H04	2 µg/ml	0.979193	0.126	1912
D-100329	20	H05	2 µg/ml	0.887861	-0.806566	1913
D-106797	20	H06	2 µg/ml	0.85638	-0.647731	1914
D-106801	20	H07	2 µg/ml	0.920959	-0.468611	1915
D-94386	20	H08	2 µg/ml	0.928726	-0.389306	1916
D-26827	20	H09	2 µg/ml	0.910729	-0.573066	1917
D-12571	20	H10	2 µg/ml	0.949166	-0.180602	1918
D-14547	20	H11	2 µg/ml	0.9336	-0.339538	1919
D-14434	20	H12	2 µg/ml	1.04147	0.36087	1920
D-14205	21	A01	2 µg/ml	0.711284	-1.63531	1921
D-14424	21	A02	2 µg/ml	0.903926	-0.597052	1922
D-31596	21	A03	2 µg/ml	1.02302	0.40275	1923
D-80575	21	A04	2 µg/ml	0.918305	-0.476339	1924
D-80518	21	A05	2 µg/ml	0.881168	-0.788114	1925
D-80570	21	A06	2 µg/ml	0.882181	-0.77961	1926
D-90545	21	A07	2 µg/ml	0.971121	-0.0329302	1927
D-80715	21	A08	2 µg/ml	1.00612	0.260904	1928
D-67784	21	A09	2 µg/ml	0.969056	-0.0502659	1929
D-67785	21	A10	2 µg/ml	0.915224	-0.502201	1930
D-67986	21	A11	2 µg/ml	0.958956	-0.135061	1931
D-67738	21	A12	2 µg/ml	0.766262	-1.29456	1932
D-67744	21	B01	2 µg/ml	0.915416	-0.370111	1933
D-67816	21	B02	2 µg/ml	0.709137	-2.23236	1934
D-67762	21	B03	2 µg/ml	1.00569	0.257284	1935
D-67832	21	B04	2 µg/ml	0.84724	-1.07295	1936
D-67844	21	B05	2 µg/ml	0.343309	-5.30359	1937
D-67827	21	B06	2 µg/ml	1.04981	0.627672	1938
D-67825	21	B07	2 µg/ml	0.838167	-1.14912	1939
D-67786	21	B08	2 µg/ml	1.07659	0.852526	1940
D-67841	21	B09	2 µg/ml	0.590805	-3.22579	1941
D-67757	21	B10	2 µg/ml	0.888002	-0.73074	1942
D-67796	21	B11	2 µg/ml	1.15777	1.534	1943
D-67831	21	B12	2 µg/ml	0.956938	-0.112761	1944
D-67949	21	C01	2 µg/ml	0.987776	0.0783717	1945
D-67748	21	C02	2 µg/ml	1.08021	0.882942	1946
D-67989	21	C03	2 µg/ml	1.06385	0.745593	1947
D-67747	21	C04	2 µg/ml	1.0698	0.795524	1948
D-67772	21	C05	2 µg/ml	1.065	0.755205	1949
D-92431	21	C06	2 µg/ml	1.03687	0.519033	1950
D-26985	21	C07	2 µg/ml	1.23334	2.16849	1951
D-26995	21	C08	2 µg/ml	1.06687	0.770877	1952
D-27046	21	C09	2 µg/ml	0.99536	0.170562	1953
D-26950	21	C10	2 µg/ml	1.07514	0.840352	1954
D-27043	21	C11	2 µg/ml	1.04545	0.591042	1955
D-26934	21	C12	2 µg/ml	1.10969	0.833984	1956
D-26989	21	D01	2 µg/ml	1.17266	1.2243	1957
D-79725	21	D02	2 µg/ml	1.01714	0.353449	1958
D-100381	21	D03	2 µg/ml	0.957267	-0.149241	1959
D-67835	21	D04	2 µg/ml	0.985426	0.0871642	1960
D-67767	21	D05	2 µg/ml	0.931676	-0.364085	1961
D-67765	21	D06	2 µg/ml	0.942705	-0.271488	1962
D-67962	21	D07	2 µg/ml	0.888574	-0.725936	1963
D-90293	21	D08	2 µg/ml	0.931695	-0.363922	1964
D-104292	21	D09	2 µg/ml	1.00567	0.257146	1965
D-101408	21	D10	2 µg/ml	1.08381	0.913121	1966
D-84916	21	D11	2 µg/ml	1.00759	0.273265	1967
D-84940	21	D12	2 µg/ml	0.509277	-2.88733	1968
D-84942	21	E01	2 µg/ml	1.07321	0.607914	1969
D-84962	21	E02	2 µg/ml	1.08203	0.898165	1970
D-84961	21	E03	2 µg/ml	1.04188	0.561077	1971
D-84913	21	E04	2 µg/ml	0.950598	-0.205224	1972
D-84990	21	E05	2 µg/ml	0.944584	-0.255717	1973
D-84952	21	E06	2 µg/ml	1.10645	1.10318	1974
D-84954	21	E07	2 µg/ml	0.956949	-0.151907	1975
D-84948	21	E08	2 µg/ml	1.00952	0.289438	1976
D-84979	21	E09	2 µg/ml	0.871042	-0.87312	1977
D-84997	21	E10	2 µg/ml	1.05997	0.71296	1978
D-84946	21	E11	2 µg/ml	0.991096	0.134768	1979
D-84963	21	E12	2 µg/ml	1.11296	0.854284	1980
D-84960	21	F01	2 µg/ml	0.896059	-0.490083	1981
D-84934	21	F02	2 µg/ml	0.960916	-0.118603	1982
D-84915	21	F03	2 µg/ml	1.05402	0.663064	1983
D-84995	21	F04	2 µg/ml	1.17962	1.71745	1984
D-84955	21	F05	2 µg/ml	0.983126	0.0678534	1985
D-84919	21	F06	2 µg/ml	0.942604	-0.272342	1986
D-84987	21	F07	2 µg/ml	0.892118	-0.696187	1987
D-84964	21	F08	2 µg/ml	0.921403	-0.450332	1988
D-84926	21	F09	2 µg/ml	0.991735	0.140132	1989
D-84925	21	F10	2 µg/ml	0.992729	0.148474	1990
D-84982	21	F11	2 µg/ml	1.00314	0.23587	1991
D-84936	21	F12	2 µg/ml	0.93735	-0.234165	1992
D-84911	21	G01	2 µg/ml	1.27778	1.87578	1993
D-85000	21	G02	2 µg/ml	0.882527	-0.776702	1994
D-84910	21	G03	2 µg/ml	1.05036	0.632323	1995
D-84947	21	G04	2 µg/ml	0.8657	-0.917968	1996
D-11024	21	G05	2 µg/ml	1.00556	0.256181	1997
D-11046	21	G06	2 µg/ml	1.05507	0.671818	1998
D-11063	21	G07	2 µg/ml	1.22531	2.10105	1999
[truncated: 7,969 more rows]
