# Supplementary material for: A human iPSC-derived hepatocyte screen identifies compounds that inhibit production of Apolipoprotein B
Source: Commun Biol. 2023 Apr 24;6:452. doi: 10.1038/s42003-023-04739-9 (PMC10125972; doi:10.1038/s42003-023-04739-9)
Supplement: Supplementary file 3 — Supplementary Data [file 42003_2023_4739_MOESM3_ESM.zip › Supplemental Data _ Main Figures/Figure 4 data.xlsx]

## Sheet: FIG4B SUMMARY
			APOB similar compound (Plate 1) (09/19/2019)	JD cells 1st treatment (03/26/2018)	APOB similar compound plate 1 (08/14/2019)	Primary heps (11/14/2019)
			K3 iPSC-Heps	FH JD4 iPSC-Heps	HepG2	Primary hepatocyte
		Drug	DL-1	DL-1	DL-1	DL-1
		[APOB]% of DMSO	0.534987	0.6168	0.86177	0.735423
			0.608436	0.528136	0.779695	0.798678
			0.560303	0.548212	0.831239	0.821901
		Mean	0.567909	0.564383	0.824234	0.785334
		SD	0.0373105	0.0464916	0.0414838	0.0447565

## Sheet: FIG4B K3 iPSC
								Pre-drug standard curve
	DMSO		DL-1															Calibrator	Conc.	Well	Raw (Corrected)	Backfit	Recovery %
	Pre	Post	Pre	Post														Standard1	300	A1	3.14	298.8	99.61
Raw absorbance	1.12	0.777	1.053	0.499														Standard2	200	B1	2.28	200.5	100.2
450 nm	1.069	0.876	1.119	0.551														Standard3	175	C1	2.11	184.2	105.3
	1.182	0.845	1.087	0.518														Standard4	150	D1	1.56	138.4	92.23
																		Standard5	125	E1	1.38	123.6	98.91
																		Standard6	100	F1	1.16	106.4	106.4
	DMSO		DL-1															Standard7	75	G1	0.783	74.48	99.3
	Pre	Post	Pre	Post														Standard8	50	H1	0.526	48.45	96.89
APOB	195.6	138.2	184.5	74.55													a	0.2932
(ng/mL)	187.2	155.3	195.5	89.84													b	1.87
	205.7	150.1	190.2	80.49													c	233.3
																	d	4.925
																	MSE	0.004795
	DMSO	DL-1															R²	0.9925
ratio	0.706544	0.404065															SS	0.03836
Post:Pre	0.829594	0.45954															SYX	0.09793
	0.729703	0.423186
mean	0.75528	0.42893						Post-drug standard curve
																		Calibrator	Conc.	Well	Raw (Corrected)	Backfit	Recovery %
	DMSO	DL-1																Standard1	300	A1	3.22	297.9	99.29
normalized with DMSO	0.935472	0.534987																Standard2	200	B1	2.48	206.8	103.4
	1.09839	0.608436																Standard3	175	C1	2.1	173.1	98.9
	0.966136	0.560303																Standard4	150	D1	1.7	143	95.36
Mean	1	0.567909																Standard5	125	E1	1.49	128.2	102.5
S.D	0.0865783	0.0373105																Standard6	100	F1	1.12	102.1	102.1
																		Standard7	75	G1	0.763	74.36	99.14
																		Standard8	50	H1	0.51	49.14	98.28

## Sheet: FIG4B JD LDLR iPSC
						Pre-drug standard
	DMSO		DL-1														Calibrator	Conc.	Well	Raw (Corrected)	Backfit	Recovery %
	Pre	Post	Pre	Post										a	0.3405		Standard1	300	A1	3.04	298.7	99.58
Raw absorbance	1.408	0.993	1.182	0.534										b	2.425		Standard2	200	B1	2.25	203.2	101.6
450 nm	1.459	0.994	1.254	0.473										c	198.2		Standard3	175	C1	1.88	172.7	98.68
	1.276	1.019	1.239	0.488										d	4.039		Standard4	150	D1	1.62	152.3	101.6
														MSE	0.001698		Standard5	125	E1	1.18	119.9	95.9
														R²	0.9974		Standard6	100	F1	0.942	100.8	100.8
	DMSO		DL-1											SS	0.01359		Standard7	75	G1	0.726	81.64	108.8
	Pre	Post	Pre	Post										SYX	0.05828		Standard8	50	H1	0.429	42.96	85.92
APOB	264.6	175.8	230.6	97.08
(ng/mL)	272.2	176	241.6	87.09
	244.9	180.4	239.3	89.54
	DMSO	DL-1
ratio	0.664399	0.420989
Post:Pre	0.646583	0.360472
	0.736627	0.374175
mean	0.682537	0.385212				Post-drug standard
																	Calibrator	Conc.	Well	Raw (Corrected)	Backfit	Recovery %
	DMSO	DL-1												a	-0.195		Standard1	300	A1	3.1	301.5	100.5
normalized with DMSO	0.973426	0.6168												b	0.8918		Standard2	200	B1	2.02	190.1	95.05
	0.947324	0.528136												c	12940		Standard3	175	C1	1.93	181.5	103.7
	1.07925	0.548212												d	97.35		Standard4	150	D1	1.63	152.4	101.6
Mean	1	0.564383												MSE	0.002359		Standard5	125	E1	1.38	128.6	102.9
S.D	0.0698619	0.0464916												R²	0.9961		Standard6	100	F1	1.02	96.29	96.29
														SS	0.01887		Standard7	75	G1	0.767	73.69	98.25
														SYX	0.06869		Standard8	50	H1	0.498	50.85	101.7

## Sheet: FIG4B HepG2
						Pre-drug standard
	DMSO		DL-1														Calibrator	Conc.	Well	Raw (Corrected)	Backfit	Recovery %
	Pre	Post	Pre	Post										a	0.2454		Standard1	300	A1	3.1	298.6	99.52
Raw absorbance	1.085	0.735	0.97	0.577										b	2.022		Standard2	200	B1	2.31	203.8	101.9
450 nm	1.125	0.832	1.068	0.566										c	209.6		Standard3	175	C1	1.99	175.3	100.2
	1.134	0.795	1.071	0.61										d	4.501		Standard4	150	D1	1.64	146.6	97.71
														MSE	0.0009575		Standard5	125	E1	1.32	122.4	97.88
														R²	0.9986		Standard6	100	F1	1.07	103.7	103.7
	DMSO		DL-1											SS	0.00766		Standard7	75	G1	0.731	76.09	101.5
	Pre	Post	Pre	Post										SYX	0.04376		Standard8	50	H1	0.451	48.02	96.03
APOB	296.8	210.3	269.5	170.4
(ng/mL)	306.1	233.6	292.8	167.5
	308.2	224.8	293.5	179
	DMSO	DL-1
ratio	0.708558	0.632282
Post:Pre	0.763149	0.572063
	0.729396	0.609881
mean	0.733701	0.604742				Post-drug standard
																	Calibrator	Conc.	Well	Raw (Corrected)	Backfit	Recovery %
	DMSO	DL-1												a	0.07533		Standard1	300	A1	3.26	299.7	99.91
normalized with DMSO	0.965731	0.86177												b	1.639		Standard2	200	B1	2.32	201.4	100.7
	1.04014	0.779695												c	266.8		Standard3	175	C1	2	173.8	99.32
	0.994133	0.831239												d	5.885		Standard4	150	D1	1.71	150.8	100.5
Mean	1	0.824234												MSE	0.0004787		Standard5	125	E1	1.34	122.2	97.79
S.D	0.0375481	0.0414838												R²	0.9994		Standard6	100	F1	1.09	103.1	103.1
														SS	0.00383		Standard7	75	G1	0.706	73.82	98.43
														SYX	0.03094		Standard8	50	H1	0.427	50.06	100.1

## Sheet: FIG4B Primary heps
																Calibrator	Conc.	Wells	Raw (Corrected)	SEM	Backfit	Recovery %
	DMSO	DL-1											a	0.1586		Standard1	300	A1	3.28	0.073	309.4	103.1
	Post	Post											b	1.738				A12	3.14		290.8	96.92
Raw absorbance	1.306	0.903											c	263.6		Standard2	200	B1	2.28	0.0245	202.5	101.2
450 nm	1.844	1.036											d	5.644				B12	2.24		198.1	99.06
	1.304	1.167											MSE	0.002557		Standard3	175	C1	1.91	0.0325	170.4	97.36
													R²	0.9964				C12	1.97		175.8	100.4
	DMSO	DL-1											SS	0.04091		Standard4	150	D1	1.75	0.0215	157.2	104.8
	Post	Post											SYX	0.05839				D12	1.7		153.8	102.5
APOB	232.4	168.2														Standard5	125	E1	1.26	0.0135	118.7	94.97
(ng/mL)	316.9	189.9																E12	1.28		120.8	96.65
	232.1	210.7														Standard6	100	F1	0.993	0.0205	98.05	98.05
																		F12	1.03		101.3	101.3
	DMSO	DL-1														Standard7	75	G1	0.724	0.028	75.88	101.2
Total protein	2.83712	2.55492																G12	0.78		80.65	107.5
(mg/mL)	3.34827	2.65609														Standard8	50	H1	0.436	0.0035	48.75	97.5
	2.52297	2.86374																H12	0.429		48	96
	DMSO	DL-1
ng APOB/mg total protein)	81.9141	65.8337
	94.6458	71.4962
	91.9946	73.5751					BSA conc.	2000	1000	500	250	125	62.5	31.25	15.625	(µg/mL)	N.C
Mean	89.5182	70.3016					STD1	1.98	1.154	0.689	0.434	0.273	0.185	0.133	0.106	H2O	0.073
S.D	6.71745	4.00652					STD2	1.955	1.119	0.688	0.412	0.273	0.18	0.136	0.111	NP40	0.085
	DMSO	DL-1
normalized with DMSO	0.915055	0.735423
	1.05728	0.798678
	1.02766	0.821901
Mean	1	0.785334
S.D	0.07504	0.0447565

## Sheet: FIG4C
Software Version	2.09.1
Experiment File Path:	C:\Users\Public\Documents\Experiments\RAY L\20190419 concentrated medium cholesterol assay.xpt
Protocol File Path:	C:\Users\Public\Documents\Protocols\Cholesterol Quantification assay (540-35 600-40).prt
Plate Number	Plate 1
Date	2019-04-19
Time	15:04:41
Reader Type:	Synergy HTX
Reader Serial Number:	15103014
Reading Type	Reader
Procedure Details
Plate Type	96 WELL PLATE
Eject plate on completion
Read	Fluorescence Endpoint
	Full Plate
	Filter Set 1
	Excitation: 540/35, Emission: 600/40
	Optics: Top, Gain: 50
	Light Source: Tungsten, Standard Dynamic Range
	Read Speed: Normal, Delay: 100 msec, Measurements/Data Point: 10
	Read Height: 1 mm
Results
Actual Temperature:	26.1
		1	2	3	4	5	6	7	8	9	10	11	12
	A	47	47	49	48	48	47	47	47	46	48	46	48	540/35,600/40
	B	88317	44557	53332	31623	30406	26304	27305	29604	29848	30009	28342	78701	540/35,600/40
	C	74667	36841	40897	32197	31280	29916	28817	31317	29804	35026	34506	66018	540/35,600/40
	D	61930	27316	30350	36538	34828	29915	28412	33955	33349	32514	33541	52160	540/35,600/40
	E	46622	18718	20437	34036	34544	27704	26481	37030	35869	24951	24044	33394	540/35,600/40
	F	21408	9226	11426	40524	42087	26601	27644	35309	34697	22188	22937	17477	540/35,600/40
	G	49	1710	1873	36434	33270	26595	24201	29735	31526	29640	25186	48	540/35,600/40
	H	47	26	46	45	45	46	45	48	47	46	46	49	540/35,600/40
				STD (µg)			Mean
				0.5	44557	53332	48944.5
				0.4	36841	40897	38869
				0.3	27316	30350	28833
				0.2	18718	20437	19577.5
				0.1	9226	11426	10326
				0	1710	1873	1791.5
					DMSO						D28395						D28929						D65895
					Pre		mean	Post		mean	Pre		mean	Post		mean	Pre		mean	Post		mean	Pre		mean	Post		mean
					31623	30406	31014.5	34036	34544	34290	26304	27305	26804.5	27704	26481	27092.5	29604	29848	29726	37030	35869	36449.5	30009	28342	29175.5	24951	24044	24497.5
					32197	31280	31738.5	40524	42087	41305.5	29916	28817	29366.5	26601	27644	27122.5	31317	29804	30560.5	35309	34697	35003	35026	34506	34766	22188	22937	22562.5
					36538	34828	35683	36434	33270	34852	29915	28412	29163.5	26595	24201	25398	33955	33349	33652	29735	31526	30630.5	32514	33541	33027.5		25186	25186
							0.297628			0.3323			0.253064			0.256112			0.283989			0.355159			0.278162			0.228644
							0.305292			0.406561			0.280183			0.25643			0.292822			0.339847			0.337338			0.208161
							0.347045			0.338249			0.278035			0.238176			0.325546			0.293563			0.318936			0.235932
							DMSO		D28395		D28929		D65895
							Pre	Post	Pre	Post	Pre	Post	Pre	Post
						cholesterol	0.297628	0.3323	0.253064	0.24964	0.283989	0.355159	0.278162	0.228644
						µg	0.305292	0.406561	0.280183	0.25091	0.292822	0.339847	0.337338	0.208161
							0.347045	0.338249	0.278035	0.225505	0.325546	0.293563	0.318936	0.235932
						ratio	DMSO	D65895	D28395	D28929
							1.11649	0.821982	0.986469	1.25061
							1.33171	0.617069	0.89552	1.16059
							0.974654	0.739746	0.811069	0.901755
							1.14095
						ratio	DMSO	D65895	D28395	D28929
						normalized	0.978563	0.720434	0.8646	1.09611
							1.16719	0.540837	0.784887	1.01721
							0.854245	0.648358	0.710869	0.790352
						mean	1	0.636543	0.786786	0.967891
						stdev	0.157572	0.0903798	0.0768829	0.158733
						ttest		0.0368264	0.128885	0.815874
							DMSO	D65895	D28395	D28929
						normalized	0.978563	0.720434	0.8646	1.09611
						ratio	1.16719	0.540837	0.784887	1.01721
							0.854245	0.648358	0.710869	0.790352
						mean	1	0.636543	0.786786	0.967891
						stdev	0.157572	0.0903798	0.0768829	0.158733
						ttest		0.0368264	0.128885	0.815874
						Combine data	DMSO	D65895	D28395	D28929
						2019-04-19	0.871617	0.742899	0.609773
							1.01369	0.444837	0.655873	1.00755
							1.09018	0.427105	0.613635	0.950917
							1.02451		0.541033	0.700007
						2019-06-18	0.978563	0.720434	0.8646	1.09611
							1.16719	0.540837	0.784887	1.01721
							0.854245	0.648358	0.710869	0.790352
						mean	1	0.587411	0.682953	0.927024
						stdev	0.111849	0.136953	0.111953	0.150993
						ttest		0.000173102	0.00018816	0.354075

## Sheet: FIG4D ALB
Pre	2	3	4	5	6	7	8	9	10	11	12
A	1303	1295	1013	1135	855.7	1097	952	1311	1444	1284	0
B	1636	1061	1145	1103	1062	1077	1314	1081	1467	1383	0
C	1166	1003	888	965.2	989	922.8	1119	1294	1244	1717	0
D	1017	961.3	1043	861.1	863.8	1248	1039	1338	1496	1616	0
E	1206	1179	1048	954.6	1069	982.4	1438	1521	1315	1787	0
F	1344	933.4	1137	1024	1023	1021	1127	1352	1358	1564	0
G	1512	1304	1163	948	930.8	1240	1338	1320	1523	1617	0
H	1042	1077	1019	1189	996.9	1136	1349	1474	1702		0
Post	2	3	4	5	6	7	8	9	10	11	12
A	1598	1876	1303	1396	1045	1456	1368	1755	2090	1800	0
B	1734	1336	1494	1190	1433	1410	1270	1253	1588	1626	0
C	1094	1232	1241	1332	1421	1249	1348	1493	1548	1916	0
D	1306	1219	1427	1148	1181	1511	1210	1581	1846	2036	0
E	1414	1384	1277	1180	1374	1381	1665	1616	1746	2070	0
F	1696	1253	1491	1324	1286	1320	1423	1712	1504	1873	0
G	1688	1304	1470	1216	1103	1528	1515	1616	1876	1835	0
H	1508	1431	1298	1548	1188	1345	1551	1677	2146		0
Ratio	2	3	4	5	6	7	8	9	10	11	12
A	1.2264	1.44865	1.28628	1.22996	1.22122	1.32726	1.43697	1.33867	1.44737	1.40187	0
B	1.0599	1.25919	1.3048	1.07888	1.34934	1.30919	0.966514	1.15911	1.08248	1.1757	0
C	0.93825	1.22832	1.39752	1.38002	1.4368	1.35349	1.20465	1.15379	1.24437	1.1159	0
D	1.28417	1.26807	1.36817	1.33318	1.36721	1.21074	1.16458	1.18161	1.23396	1.2599	0
E	1.17247	1.17388	1.21851	1.23612	1.28531	1.40574	1.15786	1.06246	1.32776	1.15837	0
F	1.2619	1.3424	1.31135	1.29297	1.25709	1.29285	1.26264	1.26627	1.10751	1.19757	0
G	1.1164	1	1.26397	1.2827	1.185	1.23226	1.13229	1.22424	1.23178	1.13482	0
H	1.44722	1.32869	1.2738	1.30193	1.19169	1.18398	1.14974	1.13772	1.26087		0
					1.21036
Normalized ratio	2	3	4	5	6	7	8	9	10	11	12						Table Analyzed	XY: Entering replicate data					Number of families	1
A	1.01325	1.19687	1.06272	1.01619	1.00897	1.09658	1.18723	1.10601	1.19582	1.15822	0						Data sets analyzed	A-K					Number of comparisons per family	10
B	0.875692	1.04034	1.07803	0.891368	1.11483	1.08166	0.798535	0.957659	0.894346	0.971368	0												Alpha	0.05
C	0.775183	1.01483	1.15463	1.14018	1.18709	1.11825	0.99528	0.953259	1.0281	0.921957	0						ANOVA summary
D	1.06098	1.04768	1.13038	1.10147	1.12959	1.00031	0.962178	0.97625	1.0195	1.04093	0						F	3.43					Dunnett's multiple comparisons test	Mean Diff.	95.00% CI of diff.	Below threshold?	Summary	Adjusted P Value	A-?
E	0.968696	0.969857	1.00673	1.02128	1.06193	1.16142	0.956623	0.877804	1.09699	0.957042	0						P value	0.0036					0 vs. 48	0.09946	-0.05192 to 0.2508	No	ns	0.3523	B	48
F	1.04259	1.10909	1.08343	1.06825	1.03861	1.06815	1.0432	1.04619	0.915026	0.989433	0						P value summary	**					0 vs. 24	-0.04008	-0.1915 to 0.1113	No	ns	0.9844	C	24
G	0.922372	0.8262	1.04429	1.05977	0.979049	1.01809	0.935496	1.01147	1.0177	0.937587	0						Significant diff. among means (P < 0.05)?	Yes					0 vs. 12	-0.09948	-0.2509 to 0.05191	No	ns	0.3521	D	12
H	1.19569	1.09776	1.05241	1.07566	0.984578	0.978204	0.949916	0.939985	1.04173		0						R squared	0.5096					0 vs. 6	0.09979	-0.05159 to 0.2512	No	ns	0.3488	E	6
																							0 vs. 3	0.07203	-0.07935 to 0.2234	No	ns	0.7028	F	3
																	Brown-Forsythe test						0 vs. 1.5	0.01417	-0.1372 to 0.1656	No	ns	0.9996	G	1.5
																	F (DFn, DFd)	1.090 (10, 33)					0 vs. 0.75	-0.03899	-0.1904 to 0.1124	No	ns	0.9873	H	0.75
Dose	48	24	12	6	3	1.5	0.75	0.375	0.1875	0.09375	CP346086	Atorvastatin	DMSO				P value	0.3976					0 vs. 0.375	-0.06234	-0.2137 to 0.08905	No	ns	0.8256	I	0.375
ratio	0.875692	1.07803	1.11483	0.798535	0.894346	1.06098	1.13038	1.12959	0.962178	1.0195	1.04259	1.08343	1.03861	1.0432	0.915026		P value summary	ns					0 vs. 0.1875	0.08276	-0.06863 to 0.2341	No	ns	0.5566	J	0.1875
	0.775183	1.15463	1.18709	0.99528	1.0281	0.968696	1.00673	1.06193	0.956623	1.09699	0.922372	1.04429	0.979049	0.935496	1.0177		Are SDs significantly different (P < 0.05)?	No					0 vs. 0.09375	-0.00264	-0.1540 to 0.1487	No	ns	>0.9999	K	0.09375
	1.04034	0.891368	1.08166	0.957659	0.971368	1.04768	1.10147	1.00031	0.97625	1.04093	1.10909	1.06825	1.06815	1.04619	0.989433
	1.01483	1.14018	1.11825	0.953259	0.921957	0.969857	1.02128	1.16142	0.877804	0.957042	0.8262	1.05977	1.01809	1.01147	0.937587		Bartlett's test						Test details	Mean 1	Mean 2	Mean Diff.	SE of diff.	n1	n2	q	DF
Mean	0.926513	1.06605	1.12546	0.926183	0.953943	1.0118	1.06497	1.08831	0.943214	1.02862	0.975063	1.06394	1				Bartlett's statistic (corrected)	9.21					0 vs. 48	1.026	0.9265	0.09946	0.05268	4	4	1.888	33
STD	0.124152	0.121105	0.0442794	0.0871633	0.058816	0.0494085	0.0603077	0.0718558	0.044382	0.0578303	0.125778	0.01635	0.0492993				P value	0.5123					0 vs. 24	1.026	1.066	-0.04008	0.05268	4	4	0.7608	33
Ttest	0.324774	0.359003	0.00352062	0.189157	0.223807	0.695475	0.116331	0.0844816	0.0769849	0.418981	0.722472	0.00163474					P value summary	ns					0 vs. 12	1.026	1.125	-0.09948	0.05268	4	4	1.888	33
																	Are SDs significantly different (P < 0.05)?	No					0 vs. 6	1.026	0.9262	0.09979	0.05268	4	4	1.894	33
																							0 vs. 3	1.026	0.9539	0.07203	0.05268	4	4	1.367	33
																	ANOVA table	SS	DF	MS	F (DFn, DFd)	P value	0 vs. 1.5	1.026	1.012	0.01417	0.05268	4	4	0.269	33
																	Treatment (between columns)	0.1904	10	0.01904	F (10, 33) = 3.430	P=0.0036	0 vs. 0.75	1.026	1.065	-0.03899	0.05268	4	4	0.7402	33
																	Residual (within columns)	0.1832	33	0.00555			0 vs. 0.375	1.026	1.088	-0.06234	0.05268	4	4	1.183	33
																	Total	0.3735	43				0 vs. 0.1875	1.026	0.9432	0.08276	0.05268	4	4	1.571	33
																							0 vs. 0.09375	1.026	1.029	-0.00264	0.05268	4	4	0.05012	33
																	Data summary
																	Number of treatments (columns)	11
																	Number of values (total)	44

## Sheet: FIG4D APOB
Pre	2	3	4	5	6	7	8	9	10	11	12
A	262.2	303.5	202.4	257.5	206.4	238.3	196	257.8	345.7	299.1	316.6
B	353.2	272.3	293.7	262.7	252.8	264.8	325.6	274.1	316.4	339.3	246.1
C	248.9	233.8	230.1	209.3	230.1	246.6	283.9	305.1	312	357.6	344.2
D	274.6	230.4	250	218	253.6	277.7	256	314.8	356.1	376.7	374.4
E	257.5	265.6	234.6	248.2	237.5	248.7	335.2	315.3	324.9	401.1	393.1
F	322.6	234.9	286.5	224.4	229.4	240.1	277.7	323.8	329.3	365.6	305.6
G	363.5	316.1	289.6	219.1	193.8	298.1	326.4	294.5	331.6	327.7	332.9
H	262.7	261.7	200.8	234.1	198.1	219.9	255.7	239	352.7	298.6	6.877
Post	2	3	4	5	6	7	8	9	10	11	12
A	201	247.4	179.8	192	136.2	210.7	176.5	243.8	309.5	272.4	294.6
B	195.9	146.7	154.5	126	133	154.8	194.8	148.5	211.5	209.9	247.4
C	120.4	108.6	123.1	115.1	130.2	123.1	167.9	179	187.3	234.8	275.4
D	164.7	146.4	173.9	137.1	155.1	196.4	160.7	236.3	264.9	321.3	324.1
E	161.5	161	151.8	148.2	171.9	176.7	267.9	258.1	270.4	358	356
F	127.3	95.64	201	177.9	180.4	210.4	210.1	250.2	263.6	309.3	277.4
G	160.7	112.3	210.7	158.3	196.7	251.2	258.8	242.5	291.2	304.3	305
H	243.3	237.6	201.5	230.6	168.2	204.2	234.5	233	354.1	274.2	0
Pre:Post	2	3	4	5	6	7	8	9	10	11	12
A	0.76659	0.815157	0.88834	0.745631	0.659884	0.88418	0.90051	0.945694	0.895285	0.910732	0.930512
B	0.554643	0.538744	0.526047	0.479635	0.526108	0.584592	0.59828	0.541773	0.668458	0.618627	1.00528
C	0.483728	0.4645	0.534985	0.549928	0.565841	0.499189	0.591405	0.586693	0.600321	0.6566	0.800116
D	0.599782	0.635417	0.6956	0.628899	0.611593	0.707238	0.627734	0.750635	0.743892	0.852933	0.865652
E	0.627184	0.606175	0.647059	0.597099	0.723789	0.710495	0.799224	0.818585	0.832256	0.892545	0.905622
F	0.394606	0.407152	0.701571	0.792781	0.786399	0.876302	0.756572	0.772699	0.800486	0.846007	0.907723
G	0.442091	0.355267	0.727555	0.722501	1.01496	0.84267	0.792892	0.82343	0.878166	0.928593	0.916191
H	0.926152	0.90791	1.00349	0.985049	0.849066	0.928604	0.91709	0.974895	1.00397	0.918285	0
										DMSO ratio	0.843265
Normalized	2	3	4	5	6	7	8	9	10	11	12
A	0.909074	0.966667	1.05345	0.884219	0.782534	1.04852	1.06789	1.12147	1.06169	1.08001	1.10346
B	0.657733	0.638879	0.623822	0.568783	0.623894	0.693248	0.709481	0.642471	0.792702	0.733609	1.19213
C	0.573637	0.550835	0.634421	0.652142	0.671012	0.591972	0.701328	0.69574	0.7119	0.77864	0.948831
D	0.711261	0.75352	0.824889	0.745791	0.725268	0.83869	0.744409	0.890154	0.882157	1.01147	1.02655
E	0.743757	0.718842	0.767326	0.70808	0.858318	0.842552	0.947774	0.970733	0.986945	1.05844	1.07395
F	0.467951	0.482828	0.831969	0.940132	0.932565	1.03918	0.897193	0.916318	0.94927	1.00325	1.07644
G	0.524261	0.4213	0.862784	0.85679	1.20361	0.999295	0.940265	0.976478	1.04139	1.10119	1.08648
H	1.09829	1.07666	1.19	1.16814	1.00688	1.1012	1.08755	1.1561	1.19057	1.08896	0
MW	327.42
µM	146.601	73.3003	36.6502	18.3251	9.16254	4.58127	2.29064	1.14532	0.572659	0.286329	20 nM	10
Dose	48	24	12	6	3	1.5	0.75	0.375	0.1875	0.09375	CP346086	Atorvastatin	DMSO
ratio	0.657733	0.623822	0.623894	0.709481	0.792702	0.711261	0.824889	0.725268	0.744409	0.882157	0.467951	0.831969	0.932565	0.897193	0.94927
	0.573637	0.634421	0.671012	0.701328	0.7119	0.743757	0.767326	0.858318	0.947774	0.986945	0.524261	0.862784	1.20361	0.940265	1.04139
	0.638879	0.568783	0.693248	0.642471	0.733609	0.75352	0.745791	0.83869	0.890154	1.01147	0.482828	0.940132	1.03918	0.916318	1.00325
	0.550835	0.652142	0.591972	0.69574	0.77864	0.718842	0.70808	0.842552	0.970733	1.05844	0.4213	0.85679	0.999295	0.976478	1.10119
Mean	0.605271	0.619792	0.645031	0.687255	0.754213	0.731845	0.761521	0.816207	0.888267	0.984752	0.474085	0.872919	1.02377
STD	0.0511395	0.0359569	0.0456874	0.0303845	0.0378284	0.0200371	0.0488282	0.0612176	0.101719	0.0745522	0.0424969	0.0467525	0.0872667
																Table Analyzed	XY: Entering replicate data						Number of families	1
																Data sets analyzed	A-K						Number of comparisons per family	10
																							Alpha	0.05
																ANOVA summary
																F	25.28						Dunnett's multiple comparisons test	Mean Diff.	95.00% CI of diff.	Below threshold?	Summary	Adjusted P Value	A-?
																P value	<0.0001						0 vs. 48	0.4185	0.3041 to 0.5329	Yes	****	<0.0001	B	48
																P value summary	****						0 vs. 24	0.404	0.2896 to 0.5184	Yes	****	<0.0001	C	24
																Significant diff. among means (P < 0.05)?	Yes						0 vs. 12	0.3787	0.2643 to 0.4932	Yes	****	<0.0001	D	12
																R squared	0.8845						0 vs. 6	0.3365	0.2221 to 0.4509	Yes	****	<0.0001	E	6
																							0 vs. 3	0.2696	0.1551 to 0.3840	Yes	****	<0.0001	F	3
																Brown-Forsythe test							0 vs. 1.5	0.2919	0.1775 to 0.4064	Yes	****	<0.0001	G	1.5
																F (DFn, DFd)	0.7684 (10, 33)						0 vs. 0.75	0.2623	0.1478 to 0.3767	Yes	****	<0.0001	H	0.75
																P value	0.6573						0 vs. 0.375	0.2076	0.09314 to 0.3220	Yes	****	<0.0001	I	0.375
																P value summary	ns						0 vs. 0.1875	0.1355	0.02108 to 0.2499	Yes	*	0.0138	J	0.1875
																Are SDs significantly different (P < 0.05)?	No						0 vs. 0.09375	0.03902	-0.07540 to 0.1534	No	ns	0.9276	K	0.09375
																Bartlett's test							Test details	Mean 1	Mean 2	Mean Diff.	SE of diff.	n1	n2	q	DF
																Bartlett's statistic (corrected)	9.962						0 vs. 48	1.024	0.6053	0.4185	0.03982	4	4	10.51	33
																P value	0.4438						0 vs. 24	1.024	0.6198	0.404	0.03982	4	4	10.15	33
																P value summary	ns						0 vs. 12	1.024	0.645	0.3787	0.03982	4	4	9.512	33
																Are SDs significantly different (P < 0.05)?	No						0 vs. 6	1.024	0.6873	0.3365	0.03982	4	4	8.452	33
																							0 vs. 3	1.024	0.7542	0.2696	0.03982	4	4	6.77	33
																ANOVA table	SS	DF	MS	F (DFn, DFd)	P value		0 vs. 1.5	1.024	0.7318	0.2919	0.03982	4	4	7.332	33
																Treatment (between columns)	0.8015	10	0.08015	F (10, 33) = 25.28	P<0.0001		0 vs. 0.75	1.024	0.7615	0.2623	0.03982	4	4	6.586	33
																Residual (within columns)	0.1046	33	0.003171				0 vs. 0.375	1.024	0.8162	0.2076	0.03982	4	4	5.213	33
																Total	0.9061	43					0 vs. 0.1875	1.024	0.8883	0.1355	0.03982	4	4	3.403	33
																							0 vs. 0.09375	1.024	0.9848	0.03902	0.03982	4	4	0.98	33
																Data summary
																Number of treatments (columns)	11
																Number of values (total)	44

## Sheet: FIG4D APOA1
Pre	2	3	4	5	6	7	8	9	10	11	12					Table Analyzed	XY: Entering replicate data
A	253.8	344.8	223.3	211.7	180.6	231.4	208.6	297.3	477.5	284						Data sets analyzed	A-K
B	334.4	265.7	289.6	258.9	218.2	268.8	285.4	229.3	348.1	360.5
C	202.3	170.9	190.1	206.5	201.9	193.1	258.2	522.3	297.3	392.8						ANOVA summary
D	221.5	174.3	240.6	189.5	260.5	281	295.8	426.3	354.2	431						F	5.402
E	192.4	215.3	231	258.5	245.2	281.4	461.3	385.6	431	515.8						P value	0.0001
F	290.6	168.1	268.4	207.3	256.3	216	264.9	301.7	375.7	496.7						P value summary	***
G	330	336.3	261	191.9	183.6	288.1	386.9	298.8	425.8	348.8						Significant diff. among means (P < 0.05)?	Yes
H	203.8	232.3	168.5	189	215.6	200.6	347.6	285.4	303	328.2						R squared	0.6208
Post	2	3	4	5	6	7	8	9	10	11	12					Brown-Forsythe test
A	43.08	57.88	33.72	36.48	29.9	47.49	36.74	95.11	200.7	149.5						F (DFn, DFd)	1.613 (10, 33)
B	436.8	249.5	319.9	238.9	355.5	450.3	487.3	448.9	581.1	774.1						P value	0.1462
C	183.9	170.6	209.6	239.4	275.2	318.5	377.2	553.8	507.9	711.8						P value summary	ns
D	323.5	289	323.8	260.4	258.2	373.5	278.8	430	442	613.8						Are SDs significantly different (P < 0.05)?	No
E	323.8	379.7	303.3	307.1	328.9	301.6	653	611.6	411	628.9
F	289	170.6	307.1	237.9	222.6	215.7	317.6	237.7	289.8	357.9						Bartlett's test
G	312.9	291.7	257.4	154.9	183.5	328.7	328.1	364	441.6	373.2						Bartlett's statistic (corrected)	12.06
H	48.98	148.1	44.41	59.44	37.38	62.18	79.44	109.8	93.63	239.6						P value	0.2808
																P value summary	ns
Pre:Post	2	3	4	5	6	7	8	9	10	11	12					Are SDs significantly different (P < 0.05)?	No
A	0.16974	0.167865	0.151008	0.172319	0.165559	0.205229	0.176127	0.319913	0.420314	0.526408	#DIV/0!
B	1.30622	0.939029	1.10463	0.92275	1.62924	1.67522	1.70743	1.9577	1.66935	2.1473	#DIV/0!					ANOVA table	SS	DF	MS	F (DFn, DFd)	P value
C	0.909046	0.998245	1.10258	1.15932	1.36305	1.6494	1.46088	1.06031	1.70838	1.81212	#DIV/0!					Treatment (between columns)	2.475	10	0.2475	F (10, 33) = 5.402	P=0.0001
D	1.4605	1.65806	1.3458	1.37414	0.991171	1.32918	0.942529	1.00868	1.24788	1.42413	#DIV/0!					Residual (within columns)	1.512	33	0.04582
E	1.68295	1.76359	1.31299	1.18801	1.34135	1.07178	1.41556	1.5861	0.953596	1.21927	#DIV/0!					Total	3.987	43
F	0.994494	1.01487	1.14419	1.14761	0.868513	0.998611	1.19894	0.787869	0.77136	0.720556	#DIV/0!
G	0.948182	0.86738	0.986207	0.807191	0.999455	1.14092	0.848023	1.21821	1.03711	1.06995	#DIV/0!					Data summary
H	0.240334	0.637538	0.263561	0.314497	0.173377	0.30997	0.228539	0.384723	0.30901	0.730043	#DIV/0!					Number of treatments (columns)	11
										DMSO ratio	0.971627					Number of values (total)	44
Normalized	2	3	4	5	6	7	8	9	10	11	12
A	0.174697	0.172767	0.155417	0.177351	0.170394	0.211222	0.18127	0.329255	0.432588	0.541781	#DIV/0!
B	1.34436	0.96645	1.13688	0.949696	1.67682	1.72414	1.75729	2.01487	1.7181	2.21	#DIV/0!					Number of families	1
C	0.935592	1.0274	1.13477	1.19318	1.40285	1.69757	1.50354	1.09127	1.75826	1.86504	#DIV/0!					Number of comparisons per family	10
D	1.50315	1.70648	1.3851	1.41427	1.02011	1.368	0.970052	1.03813	1.28432	1.46572	#DIV/0!					Alpha	0.05
E	1.7321	1.81509	1.35133	1.2227	1.38052	1.10308	1.4569	1.63242	0.981443	1.25488	#DIV/0!
F	1.02354	1.04451	1.1776	1.18112	0.893876	1.02777	1.23395	0.810876	0.793885	0.741597	#DIV/0!					Dunnett's multiple comparisons test	Mean Diff.	95.00% CI of diff.	Below threshold?	Summary	Adjusted P Value	A-?
G	0.97587	0.892709	1.01501	0.830763	1.02864	1.17424	0.872787	1.25378	1.06739	1.1012	#DIV/0!					0 vs. 48	-0.03732	-0.4723 to 0.3976	No	ns	0.9997	B	48
H	0.247352	0.656155	0.271257	0.323681	0.17844	0.319022	0.235212	0.395958	0.318034	0.751361	#DIV/0!					0 vs. 24	-0.0725	-0.5075 to 0.3625	No	ns	0.9993	C	24
																0 vs. 12	-0.5942	-1.029 to -0.1593	Yes	**	0.0035	D	12
																0 vs. 6	-0.5606	-0.9956 to -0.1257	Yes	**	0.0063	E	6
																0 vs. 3	-0.6253	-1.060 to -0.1903	Yes	**	0.002	F	3
Dose	48	24	12	6	3	1.5	0.75	0.375	0.1875	0.09375	CP346086	Atorvastatin	DMSO			0 vs. 1.5	-0.6581	-1.093 to -0.2231	Yes	**	0.0011	G	1.5
ratio	1.34436	1.13688	1.67682	1.75729	1.7181	1.50315	1.3851	1.02011	0.970052	1.28432	1.02354	1.1776	0.893876	1.23395	0.793885	0 vs. 0.75	-0.3122	-0.7472 to 0.1227	No	ns	0.2627	H	0.75
	0.935592	1.13477	1.40285	1.50354	1.75826	1.7321	1.35133	1.38052	1.4569	0.981443	0.97587	1.01501	1.02864	0.872787	1.06739	0 vs. 0.375	-0.1868	-0.6217 to 0.2482	No	ns	0.7936	I	0.375
	0.96645	0.949696	1.72414	2.01487	1.28432	1.70648	1.41427	1.368	1.03813	1.46572	1.04451	1.18112	1.02777	0.810876	0.741597	0 vs. 0.1875	-0.2432	-0.6782 to 0.1917	No	ns	0.5312	J	0.1875
	1.0274	1.19318	1.69757	1.09127	1.86504	1.81509	1.2227	1.10308	1.63242	1.25488	0.892709	0.830763	1.17424	1.25378	1.1012	0 vs. 0.09375	-0.2155	-0.6504 to 0.2195	No	ns	0.6626	K	0.09375
Mean	1.06845	1.10363	1.62535	1.59174	1.65643	1.6892	1.34335	1.21793	1.27438	1.24659	0.984156	1.05112	1
STD	0.187856	0.106129	0.149587	0.393568	0.255703	0.132416	0.0844453	0.183737	0.32142	0.199843	0.06739	0.166092	0.175381			Test details	Mean 1	Mean 2	Mean Diff.	SE of diff.	n1	n2	q	DF
ttest	0.550085	0.191547	0.000438612	0.0530082	0.00888289	8.04215e-05	0.000258704	0.092639	0.186282	0.0829771						0 vs. 48	1.031	1.068	-0.03732	0.1514	4	4	0.2466	33
																0 vs. 24	1.031	1.104	-0.0725	0.1514	4	4	0.479	33
																0 vs. 12	1.031	1.625	-0.5942	0.1514	4	4	3.926	33
																0 vs. 6	1.031	1.592	-0.5606	0.1514	4	4	3.704	33
																0 vs. 3	1.031	1.656	-0.6253	0.1514	4	4	4.131	33
																0 vs. 1.5	1.031	1.689	-0.6581	0.1514	4	4	4.348	33
																0 vs. 0.75	1.031	1.343	-0.3122	0.1514	4	4	2.063	33
																0 vs. 0.375	1.031	1.218	-0.1868	0.1514	4	4	1.234	33
																0 vs. 0.1875	1.031	1.274	-0.2432	0.1514	4	4	1.607	33
																0 vs. 0.09375	1.031	1.247	-0.2155	0.1514	4	4	1.424	33
0.893876
1.02864
1.02777
1.17424
1.34436
0.935592
0.96645
1.0274
1.13688
1.13477
0.949696
1.19318
1.67682
1.40285
1.72414
1.69757
1.75729
1.50354
2.01487
1.09127
1.7181
1.75826
1.28432
1.86504
1.50315
1.7321
1.70648
1.81509
1.3851
1.35133
1.41427
1.2227
1.02011
1.38052
1.368
1.10308
0.970052
1.4569
1.03813
1.63242
1.28432
0.981443
1.46572
1.25488

## Sheet: FIG4E GRAPHS
	APOB							APOA									ALB
	D-28395								D-28395								D-28395
	8 hr	16 hr	24 hr	32 hr	40 hr	48 hr			8 hr	16 hr	24 hr	32 hr	40 hr	48 hr			8 hours	16 hr	24 hr	32 hr	40 hr	48 hr
Normalized Ratios	0.451027	0.647482	0.643637	0.625144	0.652595	0.632606		Normalized Ratios	0.973216	0.931699	0.783214	1.17135	0.989484	0.980526		Normalized Ratios	0.884725	1.10001	1.01258	1.00994	0.853844	0.888507
ratio	0.436325	0.593555	0.612173	0.596272	0.579742	0.658985			0.888839	0.810931	1.06392	1.08737	0.890815	0.98779			0.883521	1.1429	0.880937	1.38013	0.938744	1.49389
	0.393124	0.635644	0.63885	0.659154	0.578675	0.626724			0.85875	0.913741	0.752785	1.16889	1.07121	0.998086			1.06936	1.22155	1.0859		1.01881	0.942632
	0.427955	0.688692	0.600718	0.648253	0.727755	0.721794			0.848703	1.03466	1.03249	1.1212	0.950833	1.08412			0.963429	0.931026	0.975273	1.50392	0.970653	1.13788
Average	0.427108	0.641343	0.623844	0.632206	0.634692	0.660027		Average	0.892377	0.922757	0.908102	1.1372	0.975586	1.01263		Average	0.95026	1.09887	0.988673	1.29799	0.945513	1.11573
Stdev	0.0245814	0.0391399	0.0207199	0.0278379	0.0710368	0.0435017		Stdev	0.0565264	0.0916299	0.162759	0.0404523	0.0755792	0.0481996		Stdev	0.087765	0.122694	0.0852657	0.257028	0.0694107	0.273915
ttest	1.22086e-05	0.0081956	0.000904168	1.64483e-05	0.000919276	2.55619e-05		ttest	0.308345	0.357172	0.391082	0.0110419	0.638408	0.805365		ttest	0.375588	0.210753	0.897688	0.179251	0.256438	0.490589
	8	16	24	32	40	48			8	16	24	32	40	48
	D-65895								D-65895								D-65895
	8 hr	16 hr	24 hr	32 hr	40 hr	48 hr			8 hr	16 hr	24 hr	32 hr	40 hr	48 hr			8 hours	16 hr	24 hr	32 hr	40 hr	48 hr
Normalized Ratios	0.715127	0.408469	0.381473	0.267516	0.209569	0.218795		Normalized Ratios	1.02369	0.942079	1.01912	1.0446	1.1044	1.19252		Normalized Ratios	0.918536	0.941722	1.2929		1.06219	0.992705
	0.73533	0.420911	0.344309	0.279209	0.233382	0.244365			1.16128	0.970592	1.11975	1.05074	1.10511	0.977117			0.97992	1.08903	0.988188	1.65685	1.06639	1.17414
	0.683803	0.390615	0.338391	0.262262	0.235447	0.196342			1.01445	1.00235	1.04886	1.22685	1.15001	1.18844			0.902025	1.26953	1.27351	1.547	1.06514	1.09945
	0.607944	0.445032	0.312775	0.258205	0.233247	0.2115			1.2306	1.2101	0.933463	1.14966	0.98217	1.18249			0.923405	1.06846	1.12623	1.44124	1.09001	1.54692
Average	0.685551	0.416257	0.344237	0.266798	0.227911	0.21775		Average	1.1075	1.03128	1.0303	1.11796	1.08542	1.13514		Average	0.930972	1.09219	1.17021	1.54836	1.07093	1.2033
Stdev	0.0559126	0.0228607	0.0283463	0.00910986	0.0122697	0.0200566		Stdev	0.10603	0.12173	0.0771333	0.0871043	0.0720656	0.105429		Stdev	0.0338907	0.134987	0.142351	0.107811	0.0128388	0.240873
ttest	0.00016104	0.00229622	6.58062e-05	2.378e-05	0.000375	7.46298e-07		ttest	0.337877	0.73071	0.670909	0.0723689	0.125877	0.0943057		ttest	0.0922965	0.273093	0.150762	0.00600804	0.0646755	0.209288
	DMSO								DMSO								DMSO
	8 hr	16 hr	24 hr	32 hr	40 hr	48 hr			8 hr	16 hr	24 hr	32 hr	40 hr	48 hr			8 hours	16 hr	24 hr	32 hr	40 hr	48 hr
Normalized Ratios	0.954884	1.19064	0.968853	0.942242	0.903563	0.948278		Normalized Ratios	1.16634	0.887613	0.990286	1.03605	1.08487	0.957956		Normalized Ratios	1.03713	1.20689	0.881772		1.05661	1.03542
	1.0355	0.912357	0.996565	1.02751	0.96702	0.996949			0.958831	1.14843	1.03263	1.03777	0.959436	1.10062			1.09952	0.936438	1.1868	1.00407	0.96498	1.09945
	1.04758	0.941723	0.937049	0.999519	1.009	1.0305			1.09945	1.05445	0.855622	1.01351	1.01076	0.908908			0.860058	0.959023	0.978484	1.04183	1.02862	0.865132
	0.962031	0.955281	1.09753	1.03073	1.12042	1.02427			0.775375	0.909506	1.12146	0.91267	0.944931	1.03252			1.0033	0.897653	0.952948	0.954098	0.949791
Average	1	1	1	1	1	1		Average	1	1	1	1	1	1		Average	1	1	1	1	1	1
Stdev	0.0483102	0.128349	0.0694201	0.0409767	0.0912325	0.0374344		Stdev	0.172927	0.12358	0.110691	0.0592593	0.0632376	0.0841556		Stdev	0.10145	0.140233	0.131082	0.0440062	0.0508966	0.121108
ttest								ttest								ttest

[truncated: 4 more sheets: FIG4E Stats, FIG4E APOB, FIG4E APOA, FIG4E ALB]
