# Supplementary material for: A human iPSC-derived hepatocyte screen identifies compounds that inhibit production of Apolipoprotein B
Source: Commun Biol. 2023 Apr 24;6:452. doi: 10.1038/s42003-023-04739-9 (PMC10125972; doi:10.1038/s42003-023-04739-9)
Supplement: Supplementary file 3 — Supplementary Data [file 42003_2023_4739_MOESM3_ESM.zip › Supplemental Data _ Main Figures/Figure 2 data.xlsx]

## Sheet: K3 iPSC-hep (Figure 2 AB)
Compound	Normalized Post:Pre Ratios	Average Ratios	Stdev Ratios	p-value Ratios	Normalized Cell Viability	Average Viability	Stdev Viability	p-value Viability		Compound	Decoded	APOB ratio	stdev	p-value	Average Viability	Stdev Viability	p-value Viability
D-28395	0.803771	0.77847	0.0094823	4.75667e-06	0.964094	0.928846	0.119156	0.764886		D-28395	1	0.77847	0.0094823	4.75667e-06	0.928846	0.119156	0.764886
	0.791254				0.998887					D-67844	2	0.566944	0.0476459	1.13151e-06	0.0614443	0.0118591	0.000304046
	0.785175				0.751896					D-82034	3	0.657947	0.0369006	1.0937e-07	0.720239	0.0573088	0.00975362
	0.733679				1.00051					D-83373	4	0.936605	0.0871502	0.225673	1.02604	0.033103	0.234037
D-67844	0.599156	0.566944	0.0476459	1.13151e-06	0.059472	0.0614443	0.0118591	0.000304046		D-67841	5	0.683902	0.0598295	0.000109116	1.05593	0.0566104	0.129161
	0.568773				0.0718115					D-85697	6	0.848757	0.0379544	0.00149527	1.02281	0.0394453	0.255026
	0.505747				0.0455143					D-86548	7	0.980589	0.058068	0.600796	1.03818	0.0607878	0.197344
	0.594099				0.0689795					D-82161	8	1.00955	0.0601147	0.866091	1.01381	0.0337667	0.307761
D-82034	0.627359	0.657947	0.0369006	1.0937e-07	0.676444	0.720239	0.0573088	0.00975362		D-42293	9	1.01334	0.0893259	0.793494	1.05047	0.0451528	0.114862
	0.700473				0.691818					D-60273	10	1.03109	0.0354088	0.362277	0.996859	0.0450082	0.960981
	0.655219				0.803884					D-61221	11	1.03119	0.0264892	0.336427	0.982619	0.038175	0.657089
	0.648737				0.70881					D-62149	12	1.00611	0.041937	0.921246	0.949113	0.041	0.152997
D-83373	0.875441	0.936605	0.0871502	0.225673	1.00839	1.02604	0.033103	0.234037		D-26211	13	0.566718	0.0250597	2.25641e-07	0.141197	0.0245329	2.30276e-07
	1.01629				1.05978					D-24773	14	0.690951	0.102143	0.00240503	0.00319355	0.000431716	1.65564e-05
	0.856945				0.988773					D-58097	15	0.931388	0.0408578	0.0653613	0.948275	0.0509192	0.195536
	0.997743				1.04723					D-86432	16	0.879808	0.0584245	0.123589	1.06734	0.0385058	0.0385052
D-67841	0.659609	0.683902	0.0598295	0.000109116	0.984121	1.05593	0.0566104	0.129161		D-26355	17	0.634618	0.0588291	3.65303e-05	0.34774	0.0248928	5.59465e-05
	0.73658				1.0444					D-26389	18	0.536273	0.0211119	5.66006e-06	1.04923	0.0820862	0.15901
	0.618751				1.11824					D-67383	19	0.685334	0.0906422	0.000301023	1.06144	0.0553568	0.0612679
	0.720669				1.07697					D-66979	20	1.45203	0.0336972	0.000107366	0.932017	0.0575947	0.457058
D-85697	0.85799	0.848757	0.0379544	0.00149527	0.977647	1.02281	0.0394453	0.255026		D-65895	21	0.607601	0.075344	6.36541e-05	1.11173	0.0992004	0.0543514
	0.832206				1.07211					D-83522	22	0.68133	0.0666082	5.03636e-06	0.735118	0.0495175	0.000732499
	0.906928				1.01102					D-70514	23	0.750449	0.0793286	0.000190331	1.05842	0.0236852	0.00396382
	0.797903				1.03044					D-14442	24	0.714356	0.1159	0.0168479	0.37707	0.0114696	4.94907e-11
D-86548	0.89643	0.980589	0.058068	0.600796	1.01345	1.03818	0.0607878	0.197344		D-70458	25	0.697429	0.0716971	0.00315764	0.93018	0.0310235	0.01181
	1.00714				1.00394					D-99522	26	1.11584	0.222774	0.462834	0.691101	0.179673	0.0925821
	0.98216				1.12916					D-66892	27	0.971992	0.0481198	0.419602	0.903255	0.0378466	0.0284097
	1.03662				1.00617					D-70582	28	1.0947	0.103894	0.255039	0.936705	0.0482542	0.140958
D-82161	1.00111	1.00955	0.0601147	0.866091	0.978659	1.01381	0.0337667	0.307761		D-31165	29	0.983881	0.0413078	0.569239	0.774863	0.116711	0.0704107
	1.11891				0.993223					D-28929	30	0.85202	0.0308561	0.0132187	0.934451	0.0233098	0.0477001
	1.03917				1.03146					D-112528	31	1.12011	0.0241645	0.011761	0.937246	0.0263863	0.0579603
	0.878994				1.05189					D-56538	32	1.02316	0.0237301	0.230985	0.984943	0.0804811	0.785154
D-42293	1.06833	1.01334	0.0893259	0.793494	1.02298	1.05047	0.0451528	0.114862		D-108826	33	0.957235	0.0376635	0.187031	1.04463	0.0184171	0.115698
	1.0915				1.11533					D-108845	34	0.998438	0.035156	0.945828	1.04725	0.0431991	0.206257
	0.926507				1.0167					D-83164	35	1.02358	0.050747	0.505567	1.18736	0.073633	0.0329392
	0.967029				1.04686					D-24984	36	0.997415	0.0532964	0.940779	1.0348	0.121749	0.673923
D-62073	1.00305	1.03109	0.0354088	0.362277	0.99199	0.996859	0.0450082	0.960981		A-00152	37	0.787729	0.0441474	0.0136317	1.04688	0.0571715	0.298486
	1.00673				0.964976					D-69394	38	0.555535	0.0994498	0.0161764	0.315481	0.0252504	1.14802e-05
	1.06614				0.968536					D-65600	39	0.885846	0.0201064	0.0084618	0.99973	0.0180013	0.990388
	1.04843				1.06193					D-66287	40	0.954216	0.030706	0.245275	1.04351	0.0808145	0.339103
D-61221	1.0043	1.03119	0.0264892	0.336427	1.02382	0.982619	0.038175	0.657089		D-66003	41	0.893528	0.0378894	0.104211	1.06255	0.0678898	0.0800168
	1.05479				0.976284					D-66092	42	0.946919	0.0929436	0.394626	0.988261	0.115998	0.746281
	1.04344				0.933354					D-69139	43	1.21537	0.206863	0.176099	1.12253	0.165643	0.15403
	1.02222				0.997016					D-104370	44	1.00573	0.0720172	0.890372	1.07535	0.0531831	0.0825923
D-62149	1.05193	1.00611	0.041937	0.921246	0.977331	0.949113	0.041	0.152997		D-84940	45	0.968134	0.0357845	0.203197	1.06246	0.0721455	0.124908
	1.01391				0.989686					D-60746	46	1.58398	0.186384	0.0014019	1.02471	0.0793136	0.287711
	1.09766				0.925397
	0.860934				0.904036
D-26211	0.565245	0.566718	0.0250597	2.25641e-07	0.121878	0.141197	0.0245329	2.30276e-07
	0.550228				0.177163
	0.599147				0.132559
	0.552249				0.133187
D-24773	0.833014	0.690951	0.102143	0.00240503	0.00272237	0.00319355	0.000431716	1.65564e-05
	0.649153				0.0031412
	0.663977				0.0031412
	0.61766				0.00376944
D-58097	0.884693	0.931388	0.0408578	0.0653613	0.940265	0.948275	0.0509192	0.195536
	0.939463				1.00058
	0.964597				0.88142
	0.936797				0.970839
D-86432	0.843362	0.879808	0.0584245	0.123589	1.02815	1.06734	0.0385058	0.0385052
	0.882359				1.10852
	0.767468				1.09099
	1.02604				1.0417
D-26355	0.621684	0.634618	0.0588291	3.65303e-05	0.326597	0.34774	0.0248928	5.59465e-05
	0.669751				0.383133
	0.552714				0.345988
	0.694321				0.335241
D-26389	0.556155	0.536273	0.0211119	5.66006e-06	1.03446	1.04923	0.0820862	0.15901
	0.542271				1.01226
	0.514679				0.982128
	0.531986				1.16809
D-67383	0.596199	0.685334	0.0906422	0.000301023	1.03282	1.06144	0.0553568	0.0612679
	0.669514				1.11646
	0.776441				1.09824
	0.699184				0.998248
D-66979	1.50694	1.45203	0.0336972	0.000107366	0.941479	0.932017	0.0575947	0.457058
	1.52292				0.9312
	1.45823				0.85761
	1.32004				0.997781
D-65895	0.513537	0.607601	0.075344	6.36541e-05	1.03166	1.11173	0.0992004	0.0543514
	0.663841				1.24308
	0.579376				1.03843
	0.673648				1.13375
D-83522	0.694042	0.68133	0.0666082	5.03636e-06	0.718976	0.735118	0.0495175	0.000732499
	0.716764				0.703509
	0.583998				0.808774
	0.730516				0.709214
D-70514	0.805132	0.750449	0.0793286	0.000190331	1.06135	1.05842	0.0236852	0.00396382
	0.632771				1.06553
	0.776631				1.02536
	0.787264				1.08146
D-14442	0.57602	0.714356	0.1159	0.0168479	0.364574	0.37707	0.0114696	4.94907e-11
	0.675324				0.372178
	0.847248				0.391394
	0.758832				0.380136
D-70458	0.604987	0.697429	0.0716971	0.00315764	0.970763	0.93018	0.0310235	0.01181
	0.679009				0.90952
	0.73887				0.937754
	0.76685				0.902682
D-99522	1.25162	1.11584	0.222774	0.462834	0.793887	0.691101	0.179673	0.0925821
	0.858739				0.483635
	1.23717				0.79578
D-66892	0.975022	0.971992	0.0481198	0.419602	0.862321	0.903255	0.0378466	0.0284097
	0.922428				0.910468
	1.01852				0.936976
D-70582	1.16337	1.0947	0.103894	0.255039	0.992156	0.936705	0.0482542	0.140958
	0.975177				0.913714
	1.14556				0.904247
D-31165	0.950682	0.983881	0.0413078	0.569239	0.640249	0.774863	0.116711	0.0704107
	0.970821				0.836624
	1.03014				0.847714
D-28929	0.884454	0.85202	0.0308561	0.0132187	0.908034	0.934451	0.0233098	0.0477001
	0.848575				0.943197
	0.823031				0.952123
D-112528	1.10102	1.12011	0.0241645	0.011761	0.908575	0.937246	0.0263863	0.0579603
	1.11202				0.960509
	1.14728				0.942656
D-56538	1.04887	1.02316	0.0237301	0.230985	0.901812	0.984943	0.0804811	0.785154
	1.00209				0.990533
	1.01854				1.06248
D-108826	0.916436	0.957235	0.0376635	0.187031	1.04084	1.04463	0.0184171	0.115698
	0.990679				1.0284
	0.964589				1.06465
D-108845	1.01777	0.998438	0.035156	0.945828	1.00189	1.04725	0.0431991	0.206257
	0.957858				1.05193
	1.01968				1.08791
D-83164	1.02834	1.02358	0.050747	0.505567	1.25426	1.18736	0.073633	0.0329392
	0.970626				1.10847
	1.07179				1.19935
D-24984	0.93996	0.997415	0.0532964	0.940779	1.15499	1.0348	0.121749	0.673923
	1.04524				1.03787
	1.00705				0.91155
A-00152	0.810553	0.787729	0.0441474	0.0136317	1.10793	1.04688	0.0571715	0.298486
	0.736842				1.03814
	0.815793				0.99459
D-69394	0.626732	0.555535	0.0994498	0.0161764	0.291588	0.315481	0.0252504	1.14802e-05
	0.597966				0.312956
	0.441908				0.341899
D-65600	0.866748	0.885846	0.0201064	0.0084618	1.01731	0.99973	0.0180013	0.990388
	0.883962				0.981336
	0.906828				1.00054
D-66287	0.943137	0.954216	0.030706	0.245275	1.08057	1.04351	0.0808145	0.339103
	1.00454				1.13879
	0.974539				0.991152
	0.894644				0.96351
D-66003	0.937989	0.893528	0.0378894	0.104211	1.12954	1.06255	0.0678898	0.0800168
	0.89175				1.11155
	0.966863				0.994276
	0.777512				1.01483
D-66092	0.884668	0.946919	0.0929436	0.394626	0.926527	0.988261	0.115998	0.746281
	1.03408				0.990538
	0.863605				0.886111
	1.00532				1.14987
D-69139	1.36254	1.21537	0.206863	0.176099	0.924658	1.12253	0.165643	0.15403
	1.04339				1.26153
	0.974966				1.04684
	1.48057				1.2571
D-104370	1.06341	1.00573	0.0720172	0.890372	1.13543	1.07535	0.0531831	0.0825923
	0.92083				1.04481
	0.974433				1.10246
	1.06425				1.01871
D-84940	0.935539	0.968134	0.0357845	0.203197	0.960858	1.06246	0.0721455	0.124908
	1.00673				1.07313
	0.977462				1.08506
	0.9528				1.13078
D-60746	1.54007	1.58398	0.186384	0.0014019	0.98867	1.02471	0.0793136	0.287711
	1.80703				1.13538
	1.44824				0.951758
	1.54058				1.02301

## Sheet: HoFH iPSC-hep (Figure 2 CD)
Compound	Compound	Normalized Post:Pre Ratios	Average Ratios	Stdev Ratios	p-value Ratios	Normalized Cell Viability	Average Viability	Stdev Viability	p-value Viability		Compound	Decoded	Compound	Average Ratios	Stdev Ratios	p-value	Average Viability	Stdev Viability	p-value
1	D-28395	0.523052	0.564467	0.0681029	0.00679102	0.926475	0.927586	0.00811357	0.0968487		D-28395	1	1	0.564467	0.0681029	0.00679102	0.927586	0.00811357	0.0968487
		0.527282				0.936198					D-67844	2	5	0.802915	0.0855308	0.0550453	0.992129	0.0848831	0.895391
		0.643068				0.920085					D-82034	3	6	0.833303	0.0621843	0.0395034	0.945828	0.0546054	0.252964
5	D-67841	0.705359	0.802915	0.0855308	0.0550453	0.898972	0.992129	0.0848831	0.895391		D-83373	4	18	0.838281	0.131292	0.165529	0.957496	0.0495319	0.327007
		0.838364				1.01232					D-67841	5	19	0.654508	0.0980204	0.0244745	0.930457	0.0467803	0.132356
		0.865021				1.0651					D-85697	6	21	0.695351	0.0520293	0.00733745	0.953514	0.102534	0.527208
6	D-85697	0.762287	0.833303	0.0621843	0.0395034	0.944254	0.945828	0.0546054	0.252964		D-86548	7	23	0.66602	0.108013	0.00544604	1.06379	0.0300104	0.0319951
		0.877999				1.0012					D-82161	8	25	0.579522	0.0661209	0.00163989	0.306867	0.01293	4.54568e-06
		0.859624				0.892027					D-42293	9	30	0.964715	0.0372986	0.0950728	1.0718	0.0141347	0.00556829
18	D-26389	0.68668	0.838281	0.131292	0.165529	0.96759	0.957496	0.0495319	0.327007		D-60273	10	37	1.05334	0.17408	0.629635	1.02074	0.013136	0.325025
		0.913306				1.0012					D-61221	11	39	0.919463	0.161211	0.449527	1.02111	0.0461555	0.493149
		0.914857				0.903695					D-62149	12
19	D-67383	0.562025	0.654508	0.0980204	0.0244745	0.972034	0.930457	0.0467803	0.132356		D-26211	13
		0.644242				0.939531					D-24773	14
		0.757258				0.879804					D-58097	15
21	D-65895	0.640694	0.695351	0.0520293	0.00733745	1.06899	0.953514	0.102534	0.527208		D-86432	16		D-28395	1
		0.701081				0.918418					D-26355	17		D-85697	6
		0.744278				0.873136					D-26389	18		D-67383	19
25	D-70458	0.573606	0.579522	0.0661209	0.00163989	0.317187	0.306867	0.01293	4.54568e-06		D-67383	19		D-65895	21
		0.504751				0.298309					D-66979	20		D-70514	23
		0.665882				0.293331					D-65895	21
		0.573852				0.318639					D-83522	22
30	D-28929	0.984711	0.964715	0.0372986	0.0950728	1.0662	1.0718	0.0141347	0.00556829		D-70514	23
		0.987752				1.08788					D-14442	24
		0.921682				1.06133					D-70458	25
37	A-00152	0.888505	1.05334	0.17408	0.629635	1.00301	1.02074	0.013136	0.325025		D-99522	26
		0.917346				1.02562					D-66892	27
		1.20382				1.03413					D-70582	28
		1.20367				1.02023					D-31165	29
39	D-65600	0.867639	0.919463	0.161211	0.449527	0.956955	1.02111	0.0461555	0.493149		D-28929	30
		0.791098				1.06669					D-112528	31
		0.863665				1.03392					D-56538	32
		1.15545				1.02686					D-108826	33
23	D-70514	0.543644	0.66602	0.108013	0.00544604	1.02811	1.06379	0.0300104	0.0319951		D-108845	34
		0.693377				1.07624					D-83164	35
		0.799442				1.053					D-24984	36
		0.627618				1.09781					A-00152	37
											D-69394	38
											D-65600	39
											D-66287	40
											D-66003	41
											D-66092	42
											D-69139	43
											D-104370	44
											D-84940	45
											D-60746	46
