# Supplementary material for: A human iPSC-derived hepatocyte screen identifies compounds that inhibit production of Apolipoprotein B
Source: Commun Biol. 2023 Apr 24;6:452. doi: 10.1038/s42003-023-04739-9 (PMC10125972; doi:10.1038/s42003-023-04739-9)
Supplement: Supplementary file 3 — Supplementary Data [file 42003_2023_4739_MOESM3_ESM.zip › Supplemental Data _ Main Figures/Figure 8 data.xlsx]

## Sheet: Albumin
	ALBUMIN (ug/ml Yecurus)
Sample	Day 0	Day 7	Day 7/Day 0
M1 DMSO	6345	5664	0.892671
M2 DMSO	7555	8550	1.1317
M3 DMSO	6332	6935	1.09523
M4 DMSO	7534	7818	1.0377
M5 DMSO	8574	9143	1.06636
M6 DL-27	6572	5014	0.762934
M7 DL-27	7886	7175	0.90984
M8 DL-27	8950	8176	0.91352
M10 DL-27	7905	10084	1.27565

## Sheet: ALT
	ALT (ng/ml Yecurus)			Albumin		ALT/Albumin
Sample		Day 7		Day 7
M1 DMSO		2.03		5664		0.000358404
M2 DMSO		6.69		8550		0.000782456
M3 DMSO		5.51		6935		0.000794521
M4 DMSO		3.94		7818		0.000503965
M5 DMSO		10.16		9143		0.00111123
M6 DL-27		6.24		5014		0.00124452
M7 DL-27		13.29		7175		0.00185226
M8 DL-27		4.74		8176		0.000579746
M10 DL-27		9.91		10084		0.000982745

## Sheet: Body Weights
	Body Weight (g)( Yecurus)
Sample	Day 0	Day 7	Day 7/Day 0
M1 DMSO	29	25.6	0.882759
M2 DMSO	26.3	23.5	0.893536
M3 DMSO	22.1	19.37	0.876471
M4 DMSO	26.4	24.1	0.912879
M5 DMSO	23	19.3	0.83913
M6 DL-27	22.8	16.7	0.732456
M7 DL-27	26.2	17.5	0.667939
M8 DL-27	30.4	25.13	0.826645
M10 DL-27	24.1	19.28	0.8

## Sheet: Apo A-Aug 16, 2022
Software Version	3.11.19
Experiment File Path:	C:\Users\Public\Documents\Experiments\Caren\Aug 16 ApoA.xpt
Protocol File Path:	C:\Users\Public\Documents\Protocols\ApoB ELISA 450 nm.prt
Plate Number	Plate 1
Date	2022-08-16
Time	18:31:05
Reader Type:	Synergy HTX
Reader Serial Number:	15103014
Reading Type	Reader
Procedure Details												Std old: wrong volume was left in tube 1 so not sure what happened. Was also added a bit earlier than rest of samples cz I was prepping std new in the meantime
Plate Type	96 WELL PLATE											they both seem very close but I ended up using the new std
Eject plate on completion
Read	Absorbance Endpoint
	Full Plate
	Wavelengths: 450
	Read Speed: Normal, Delay: 100 msec, Measurements/Data Point: 8
Results
Actual Temperature:	29.2
		Std old										Std New
		1	2		3	4		5	6	7		8	9	10	11	12
	A	OVRFLW	3.957	M1, Day 0	2.586	2.375	M10, Day 0	2.312	1.933	1.795	M8, Day 7	OVRFLW	OVRFLW	0	0	0	450
	B	OVRFLW	3.819	M2, Day 0	2.442	2.37	M1, Day 7	2.264	2.576	2.134	M8, Day 7	3.955	3.918	0	0	0	450
	C	2.788	2.667	M3, Day 0	3.382	3.199	M2, Day 7	2.074	1.893	1.286	M10, Day 7	2.673	2.691	0	0	0	450
	D	1.318	1.204	M4, Day 0	2.247	2.183	M3, Day 7	1.002	0.973	1.444	M10, Day 7	1.068	1.215	0	0	0	450
	E	0.588	0.522	M5, Day 0	2.42	2.552	M4, Day 7	1.65	1.465	1.308	M6, Day 7 new	0.544	0.527	0	0	0	450
	F	0.309	0.273	M6, Day 0	2.948	2.83	M5, Day 7	1.103	0.922	1.499	M6 Day 7, New	0.291	0.312	0	0	0	450
	G	0.172	0.158	M7, Day 0	3.386	3.044	M6, Day 7	1.462	1.263	1.038	M7, Day 7 new	0.168	0.19	0	0	0	450
	H	0.064	0.057	M8, Day 0	3.292	3.176	M7, Day 7	0.923	0.969	1.095	M7, Day 7 new	0.05	0.067	0	0	0	450
		Standard Concentrations	Avg Raw (old)						Standard Concentrations	Avg Raw (new)		Corrected
		20	3.819						20	3.9365		3.878
		10	2.7275						10	2.682		2.6235
		5	1.261						5	1.1415		1.083
		2.5	0.555						2.5	0.5355		0.477
		1.3	0.291						1.3	0.3015		0.243
		0.6	0.165						0.6	0.179		0.1205
		0	0.0605						0	0.0585		0
		20	3.878
		10	2.6235
		5	1.083
		2.5	0.477
		1.3	0.243
		0.6	0.1205
		0 is not part of the graph
		Sample	Day 0	Day 7	Day 0 Concentrations	Day7 Concentrations	Day 7/Day0				M1 DMSO	0.974822
		M1 DMSO	2.4805	2.42	11.8955	11.596	0.974822				M2 DMSO	0.818545
		M2 DMSO	2.406	1.9835	11.5267	9.43515	0.818545				M3 DMSO	0.283202
		M3 DMSO	3.2905	0.9875	15.9054	4.50446	0.283202				M4 DMSO	0.692383
		M4 DMSO	2.215	1.5575	10.5812	7.32624	0.692383				M5 DMSO	0.388183
		M5 DMSO	2.486	1.0125	11.9228	4.62822	0.388183				M6 DL-27	0.471616
		M6 DL-27	2.889	1.3625	13.9178	6.56386	0.471616				M7 DL-27	0.27679
		M7 DL-27	3.215	0.946	15.5317	4.29901	0.27679				M8 DL-27	0.597801
		M8 DL-27	3.234	1.9645	15.6257	9.34109	0.597801				M10 DL-27	0.629566
		M10 DL-27	2.1225	1.365	10.1233	6.37327	0.629566
		M6 new		1.4035
		M7 new		1.0665
		values are very close to old. Will use m6 new
	with 1:8000 dilution		ALBUMIN (ug/ml Yecurus)		APO-A µg/ml		APOA/ALB ug/ml		Day 7/ Day 0		M1 DMSO	1.09203
		Sample	Day 0	Day 7	Day 0	Day 7	Day 0	Day 7			M2 DMSO	0.723287
		M1 DMSO	6345	5664	95.1644	92.7683	0.0149983	0.0163786	1.09203		M3 DMSO	0.258578
		M2 DMSO	7555	8550	92.2139	75.4812	0.0122057	0.00882821	0.723287		M4 DMSO	0.667231
		M3 DMSO	6332	6935	127.244	36.0356	0.0200953	0.0051962	0.258578		M5 DMSO	0.364025
		M4 DMSO	7534	7818	84.6495	58.6099	0.0112357	0.00749679	0.667231		M6 DL-27	0.618161
		M5 DMSO	8574	9143	95.3822	37.0257	0.0111246	0.00404963	0.364025		M7 DL-27	0.304218
		M6 DL-27	6572	5014	111.343	52.5109	0.016942	0.0104729	0.618161		M8 DL-27	0.654394
		M7 DL-27	7886	7175	124.253	34.3921	0.0157562	0.00479332	0.304218		M10 DL-27	0.493526
		M8 DL-27	8950	8176	125.006	74.7287	0.0139671	0.00914001	0.654394
		M10 DL-27	7905	10084	80.9861	50.9861	0.0102449	0.00505614	0.493526
								ttest	0.584466
					DAY7/ALB	0.0163786
						0.00882821
						0.0051962
						0.00749679
						0.00404963
						0.0104729
						0.00479332
						0.00914001
						0.00505614
						0.0149983
						0.0122057
						0.0200953
						0.0112357
						0.0111246
						0.016942
						0.0157562
						0.0139671
						0.0102449

## Sheet: ApoB-June 24, 2022
Software Version	3.11.19
Experiment File Path:	C:\Users\Public\Documents\Experiments\Caren\June 24 elisa.xpt
Protocol File Path:	C:\Users\Public\Documents\Protocols\ApoB ELISA 450 nm.prt
Plate Number	Plate 1
Date	2022-06-24
Time	18:33:38
Reader Type:	Synergy HTX
Reader Serial Number:	15103014
Reading Type	Reader
Procedure Details
Plate Type	96 WELL PLATE
Eject plate on completion
Read	Absorbance Endpoint
	Full Plate
	Wavelengths: 450
	Read Speed: Normal, Delay: 100 msec, Measurements/Data Point: 8
Results
Actual Temperature:	23.1
		1	2	3	4	5	6	7	8	9	10	11	12
	A	3.26	2.916	0.328	0.279	0.409	0.625	1.009	0.968	0.952	1.338	1.148	2.007	450	yellow are bad duplicates. Didn’t use them in the calculations
	B	2.212	2.222	0.177	0.17	0.672	0.798	0.521	0.568	1.729	1.763	1.071	1.62	450
	C	2.006	1.919	0.137	0.142	0.443	0.548	0.202	0.291	0.74	1.013	1.445	2.498	450
	D	1.626	1.713	0.054	0.055	0.388	0.387	0.176	0.18	1.138	2.222	0.875	1.317	450
	E	1.492	1.498	0.59	0.589	0.683	0.636	0.218	0.234	0.842	1.179	0.404	0.592	450
	F	1.161	1.188	0.554	0.566	0.71	0.766	0.447	0.479	0.703	0.985	0.302	0.524	450
	G	0.913	0.881	0.49	0.477	0.644	0.63	0.957	1.021	1.044	1.214	0.42	0.621	450
	H	0.575	0.609	0.826	0.853	0.525	0.676	0.912	0.962	1.175	2.091	0.833	1.509	450
		Standard duplicates
	Plate layout	1	2	3	4	5	6	7	8	9	10	11	12
	A	300 ng/ml		25		M5, D1,1:5000		M4, D7, 1:5000		M3, D1, 1:2500		M2, D7, 1:2500
	B	200		12.5		M6, D1, 1:5000		M5, D7, 1:5000		M4, D1, 1:2500		M3, D7, 1:2500
	C	175		8.3		M7, D1, 1:5000		M6, D7, 1:5000		M5, D1, 1:2500		M4, D7, 1:2500
	D	150		Blank		M8, D1, 1:5000		M7, D7, 1:5000		M6, D1, 1:2500		M5, D7, 1:2500
	E	125		M1, D1, 1:5000		M10, D1, 1:5000		M8, D7, 1:5000		M7, D1, 1:2500		M6, D7, 1:2500
	F	100		M2, D1, 1:5000		M1, D7, 1:5000		M10, D7, 1:5000		M8, D1, 1:2500		M7, D7, 1:2500
	G	75		M3, D1, 1:5000		M2, D7, 1:5000		M1, D1, 1:2500		M10, D1, 1:2500		M8, D7, 1:2500
	H	50		M4, D1, 1:5000		M3, D7, 1:5000		M2, D1, 1:2500		M1, D7, 1:2500		M10, D7, 1:2500
standard curve	Concentration	Raw Average	Raw corrected
	300	3.088	3.034
	200	2.217	2.163
	175	1.9625	1.9085
	150	1.6695	1.6155
	125	1.495	1.441
	100	1.1745	1.1205
	75	0.897	0.843
	50	0.592	0.538
	25	0.3035	0.2495
	12.5	0.1735	0.1195
	8.3	0.1395	0.0855
	Day 1 Serum ApoB (ng/ml)		Using the 1:5000 dilution			Day 7 Serum ApoB (ng/ml)		Using the 1:5000 dilution				Day 7/Day 1
	Sample	Raw Average	Concentration	With dilution factor (ng/ml)		Sample	Raw Average	Concentration	with dilution factor (ng/ml)		Sample	Raw data	Concentrations
	M1	0.5895	52.8269	264135		M1	0.738	67.1058	335529		M1	1.25191	1.27029
	M2	0.56	49.9904	249952		M2	0.637	57.3942	286971		M2	1.1375	1.14811
	M3	0.4835	42.6346	213173		M3	0.6005	53.8846	269423		M3	1.24199	1.26387
	M4	0.8395	76.8654	384327		M4	0.9885	91.1923	455962		M4	1.17749	1.18639
	M5	0.517	45.8558	229279		M5	0.5445	48.5	242500		M5	1.05319	1.05766
	M6	0.735	66.8173	334087		M6	0.2465	19.8462	99230.8		M6	0.335374	0.297021
	M7	0.4955	43.7885	218942		M7	0.178	13.2596	66298.1		M7	0.359233	0.302811
	M8	0.3875	33.4038	167019		M8	0.226	17.875	89375		M8	0.583226	0.535118
	M10	0.6595	59.5577	297788		M10	0.463	40.6635	203317		M10	0.702047	0.682758
	Day 1 Serum ApoB (ng/ml)		Using the 1:2500 dilution			Day 7 Serum ApoB (ng/ml)		Using the 1:2500 dilution				Day 7/Day 1
	Sample	Raw Average	Concentration	With dilution factor(ng/ml)		Sample	Raw Average	Concentration	With dilution factor (ng/ml)		Sample	Raw Data	Concentrations
	M1	0.989	91.2404	228101		M1	1.175	109.125	272812		M1	1.18807	1.19602
	M2	0.937	86.2404	215601		M2	1.148	106.529	266322		M2	1.22519	1.23525
	M3	1.145	106.24	265601		M3	1.071	99.125	247812		M3	0.935371	0.933026
	M4	1.746	164.029	410072		M4	1.445	135.087	337716		M4	0.827606	0.823554
	M5	0.8765	80.4231	201058		M5	0.875	80.2788	200697		M5	0.998289	0.998207
	M6	1.138	105.567	263918		M6	0.404	34.9904	87476		M6	0.355009	0.331451
	M7	1.0105	93.3077	233269		M7	0.302	25.1827	62956.7		M7	0.298862	0.269889
	M8	0.844	77.2981	193245		M8	0.42	36.5288	91322.1		M8	0.49763	0.472571
	M10	1.129	104.702	261755		M10	0.833	76.2404	190601		M10	0.737821	0.728166
Using 1:5000 dilution
		ALBUMIN (ug/ml Yecurus)		APO-B µg/ml		APOB/ALB ug/ml		Day 7/ Day 0/ Albumin
	Sample	Day 0	Day 7	Day 0	Day 7	Day 0	Day 7
	M1 DMSO	6345	5664	264.135	335.529	0.0416288	0.0592388	1.42303
	M2 DMSO	7555	8550	249.952	286.971	0.0330843	0.0335639	1.0145
	M3 DMSO	6332	6935	213.173	269.423	0.033666	0.0388498	1.15398
	M4 DMSO	7534	7818	384.327	455.962	0.0510123	0.058322	1.14329
	M5 DMSO	8574	9143	229.279	242.5	0.0267412	0.026523	0.991842
	M6 DL-27	6572	5014	334.087	99.2308	0.0508348	0.0197907	0.389315
	M7 DL-27	7886	7175	218.942	66.2981	0.0277634	0.00924015	0.332817
	M8 DL-27	8950	8176	167.019	89.375	0.0186614	0.0109314	0.585776
	M10 DL-27	7905	10084	297.788	203.317	0.0376709	0.0201624	0.535224

## Sheet: iHeps ApoB (June 3)
	1	2	3	4	5	6	7	8	9	10	11	12
A	2.434	2.389	0.565	0.58	0.239	0.246	0.4	0.366	0.052	0.051	0.048	0.057	450
B	1.818	1.621	0.409	0.463	0.253	0.243	0.341	0.299	0.051	0.049	0.05	0.049	450
C	1.891	1.547	0.481	0.504	0.31	0.31	0.334	0.421	0.048	0.05	0.049	0.049	450
D	1.343	1.301	0.473	0.515	0.293	0.243	0.346	0.371	0.063	0.051	0.049	0.05	450
E	1.212	1.174	0.479	0.538	0.28	0.272	0.348	0.333	0.054	0.046	0.049	0.05	450
F	1.004	0.949	0.522	0.613	0.347	0.385	0.276	0.284	0.047	0.045	0.051	0.049	450
G	0.761	0.717	0.23	0.258	0.324	0.322	0.327	0.353	0.048	0.048	0.048	0.051	450
H	0.549	0.541	0.226	0.227	0.335	0.323	0.346	0.357	0.049	0.05	0.049	0.049	450
		conc	avg std	minus blank
		300	2.4115	2.3595
		200	1.7195	1.6675
		175	1.719	1.667
		150	1.322	1.27
		125	1.193	1.141
		100	0.9765	0.9245
		75	0.739	0.687
		50	0.545	0.493
		0	0.052	0
		Sample	avg	conc	dilution factor of 5
		DMSO1	0.5725	59.557	297.785
		DMSO2	0.436	42.2785	211.392
		DMSO3	0.4925	49.4304	247.152
		DMSO4	0.494	49.6203	248.101
		DMSO5	0.5085	51.4557	257.278
		DMSO6	0.5675	58.9241	294.62
		DL9-1	0.244	17.9747	89.8734
		DL9-2	0.2265	15.7595	78.7975
		DL9-3	0.2425	17.7848	88.9241
		DL1-1	0.248	18.481	92.4051
		DL1-2	0.31	26.3291	131.646
		DL1-3	0.268	21.0127	105.063
		DL1-4	0.276	22.0253	110.127
		DL1-5	0.366	33.4177	167.089
		DL1-6	0.323	27.9747	139.873
		DL27-1	0.329	28.7342	143.671
		DL27-2	0.383	35.5696	177.848
		DL27-3	0.32	27.5949	137.975
		DL27-4	0.3775	34.8734	174.367
		DL37-5	0.3585	32.4684	162.342
		DL27-6	0.3405	30.1899	150.949
		Lomitapide 1	0.28	22.5316	112.658
		Lomitapide 2	0.34	30.1266	150.633
		Lomitapide 3	0.3515	31.5823	157.911

## Sheet: PH ApoB (May 30)
Software Version	3.11.19
Experiment File Path:	C:\Users\Public\Documents\Experiments\Caren\mouse elisa may 30.xpt
Protocol File Path:	C:\Users\Public\Documents\Protocols\ApoB ELISA 450 nm.prt
Plate Number	Plate 1
Date	2022-05-30
Time	15:55:04
Reader Type:	Synergy HTX
Reader Serial Number:	15103014
Reading Type	Reader
Procedure Details
Plate Type	96 WELL PLATE
Eject plate on completion
Read	Absorbance Endpoint
	Full Plate
	Wavelengths: 450
	Read Speed: Normal, Delay: 100 msec, Measurements/Data Point: 8
Results
Actual Temperature:	22.9
		std1	std 2
		1	2	3	4	5	6	7	8	9	10	11	12		Columns 1 and 2 are duplicates of the standard
	A	0.961	1.403	0.308	0.31	0.102	0.319	0.086	0.304	0	0	0	0	450	columns 3 and 4 are duplicates: A-E are DMSO values. F is empty G and H are DL9 values
	B	0.636	0.549	0.147	0.752	0.241	0.767	0.727	0.281	0	0	0	0	450	Columns 6 and 8 are suplicates. A is a DL9 value. B-G are DL1 values. H is a DL27 value
	C	0.242	0.24	0.364	0.286	0.254	0.284	0.165	0.272	0	0	0	0	450	Coumns 5 and 8 are duplicates. G-E are DL27 values. F-H are lomitapide values
	D	0.214	0.197	0.181	0.181	0.259	0.253	0.202	0.298	0	0	0	0	450
	E	0.117	0.123	0.251	0.253	0.329	0.832	0.197	0.277	0	0	0	0	450
	F	0.083	0.093	0.034	0.039	0.069	0.273	0.06	0.377	0	0	0	0	450
	G	0.075	0.075	0.425	0.355	0.065	0.644	0.064	0.356	0	0	0	0	450
	H	0.065	0.061	0.312	0.284	0.053	0.35	0.085	0.286	0	0	0	0	450
	Conc	Avg std	minus blank
	100	1.182	1.119
	50	0.5925	0.5295
	25	0.241	0.178
	12.5	0.2055	0.1425
	6.25	0.12	0.057
	3.13	0.088	0.025
	1.56	0.075	0.012
	0	0.063	0
	Sample	Avg	Conc	Dilution factor		red: excluded because duplicate values don't fall within 0.5
	DMSO 1	0.309	29.2857	117.143
	DMSO 2	0.4495	41.8304	167.321
	DMSO 3	0.325	30.7143	122.857
	DMSO 4	0.181	17.8571	71.4286
	DMSO 5	0.252	24.1964	96.7857
	Dl9-1	0.39	36.5179	146.071
	DL9-2	0.298	28.3036	113.214
	DL9-3	0.3115	29.5089	118.036
	DL1-1	0.524	48.4821	193.929
	DL1-2	0.278	26.5179	106.071
	DL1-3	0.2755	26.2946	105.179
	DL1-4	0.5545	51.2054	204.821
	DL1-5	0.325	30.7143	122.857
	DL1-6	0.5	46.3393	185.357
	DL27-1	0.318	30.0893	120.357
	DL27-2	0.094	10.0893	40.3571
	DL27-3	0.484	44.9107	179.643
	DL27-4	0.2095	20.4018	81.6071
	DL27-5	0.2305	22.2768	89.1071
	DL27-6	0.263	25.1786	100.714
	Lomitapide 1	0.0645	7.45536	29.8214
	Lomitapide 2	0.0645	7.45536	29.8214
	Lomitapide 3	0.069	7.85714	31.4286

## Sheet: TGs Oct 4
Software Version	3.11.19
Experiment File Path:	C:\Users\Public\Documents\Experiments\tg assay oct 4.xpt
Protocol File Path:
Plate Number	Plate 1
Date	2022-10-04
Time	14:57:57
Reader Type:	Synergy HTX
Reader Serial Number:	15103014
Reading Type	Reader
Procedure Details
Plate Type	96 WELL PLATE (Use plate lid)
Eject plate on completion
Read	Absorbance Endpoint
	Full Plate
	Wavelengths: 570
	Read Speed: Normal, Delay: 100 msec, Measurements/Data Point: 8
Results
Actual Temperature:	23.7
		std			dmso		drug
		1	2	3	4	5	6	7	8	9	10	11	12
	A	0.423	0.423	1.677	0.732	0.697	0.206	0.216	0.045	0.044	0.045	0.046	0.045	570
	B	0.498	0.514	1.261	0.633	0.638	0.245	0.251	0.047	0.046	0.046	0.045	0.045	570
	C	0.664	0.703	1.922	0.435	0.447	0.344	0.352	0.046	0.047	0.045	0.046	0.045	570
	D	0.77	0.803	1.955	0.765	0.76	0.345	0.351	0.046	0.046	0.046	0.049	0.046	570
	E	0.884	0.913	0.046	0.339	0.354	0.044	0.045	0.045	0.053	0.046	0.045	0.045	570
	F	1.096	1.126	0.047	0.051	0.045	0.046	0.048	0.047	0.046	0.045	0.045	0.045	570
	G	1.282	1.336	0.046	0.047	0.046	0.047	0.046	0.046	0.045	0.045	0.045	0.045	570
	H	1.501	1.546	0.048	0.044	0.045	0.048	0.046	0.045	0.044	0.046	0.045	0.051	570
		Raw	Blanked			Serum with 1:20 dilution	Raw	Blanked		TG amount (nmol)	TG concentration (mM)
	Std1 (0)	0.423	0			Mouse 1 (DMSO)	0.7145	0.2915		3.29834	23.9879
	std2 (0.2)	0.506	0.083			Mouse 2 (DMSO)	0.6355	0.2125		2.82977	20.5802
	std 3 (0.7)	0.6835	0.2605			Mouse 3 (DMSO)	0.441	0.018		1.67616	12.1902
	std 4 (1)	0.7865	0.3635			Mouse 4 (DMSO)	0.7625	0.3395		3.58304	26.0584
	std 5 (1.4)	0.8985	0.4755			Mouse 5 (DMSO)	0.3465	-0.0765		1.11566	8.11388
	std 6 (2)	1.111	0.688			Mouse 6 (DL-27)	0.211	-0.212		0.311981	2.26895
	std 7 (2.7)	1.309	0.886			Mouse 7 (DL-27)	0.248	-0.175		0.531435	3.86498
	std 8 (3.4)	1.5235	1.1005			Mouse 8 (DL-27)	0.348	-0.075		1.12456	8.17858
	std 9 (4)	1.677	1.254			Mouse 10 (DL-27)	0.348	-0.075		1.12456	8.17858
	std 10 (5)	1.9385	1.5155

## Sheet: Cholesterol Nov 2
Software Version	3.11.19
Experiment File Path:	C:\Users\Public\Documents\Experiments\Caren\chol nov2 part 2.xpt
Protocol File Path:
Plate Number	Plate 1
Date	2022-11-02
Time	17:27:52
Reader Type:	Synergy HTX
Reader Serial Number:	15103014
Reading Type	Reader
Procedure Details
Plate Type	96 WELL PLATE (Use plate lid)
Eject plate on completion
Read	Absorbance Endpoint
	Full Plate
	Wavelengths: 570
	Read Speed: Normal, Delay: 100 msec, Measurements/Data Point: 8
Results
Actual Temperature:	24.3
						Standard (ug)	6	7	Samples	8	9
						0	0.048	0.047	M1 (DMSO)	1.258	1.273
						1	0.244	0.245	M2	0.957	0.965
						2	0.468	0.474	M3	0.602	0.588
						3	0.731	0.676	M4	1.26	1.237
						4	0.91	0.957	M5	0.473	0.436
						5	1.121	1.157	M6 (DL27)	0.162	0.161
									M7	0.201	0.199
						M10	0.578	0.521	M8	0.314	0.309
	Standard (ug)	Raw	Blanked		Samples	Raw	Blanked			Chol (ug)	Chol Concentration (ug/ul)	Dilution Factor
	0	0.0475	0		M1	1.2655	1.218			5.44359	5.44359	272.18
	1	0.2445	0.197		M2	0.961	0.9135			4.06949	4.06949	203.475
	2	0.471	0.4235		M3	0.595	0.5475			2.41787	2.41787	120.894
	3	0.7035	0.656		M4	1.2485	1.201			5.36688	5.36688	268.344
	4	0.9335	0.886		M5	0.4545	0.407			1.78384	1.78384	89.1922
	5	1.139	1.0915		M6	0.1615	0.114			0.461643	0.461643	23.0821
					M7	0.2	0.1525			0.635379	0.635379	31.769
					M8	0.3115	0.264			1.13854	1.13854	56.9269
					M10	0.5495	0.502			2.21255	2.21255	110.627

## Sheet: VLDL HDL Nov 7 
Software Version	3.11.19
Experiment File Path:	C:\Users\Public\Documents\Experiments\Caren\ldlhdl nov 7.xpt
Protocol File Path:
Plate Number	Plate 1
Date	2022-11-07
Time	19:41:54
Reader Type:	Synergy HTX
Reader Serial Number:	15103014
Reading Type	Reader
Procedure Details
Plate Type	96 WELL PLATE (Use plate lid)
Eject plate on completion
Read	Absorbance Endpoint
	Full Plate
	Wavelengths: 570
	Read Speed: Normal, Delay: 100 msec, Measurements/Data Point: 8
Results
Actual Temperature:	24.4
		std		ldl		hdl
		1	2	3	4	5	6	7	8	9	10	11	12
	A	0.051	0.048	0.488	0.457	0.21	0.185	0.046	0.044	0.044	0.045	0.045	0.044	570
	B	0.254	0.27	0.22	0.215	0.143	0.125	0.046	0.046	0.046	0.046	0.045	0.045	570
	C	0.503	0.518	0.428	0.403	0.126	0.123	0.045	0.045	0.045	0.045	0.046	0.046	570
	D	0.741	0.741	0.538	0.495	0.188	0.193	0.044	0.045	0.046	0.046	0.046	0.045	570
	E	0.923	0.927	0.684	0.567	0.1	0.126	0.045	0.045	0.045	0.045	0.045	0.045	570
	F	1.088	1.101	0.232	0.228	0.077	0.083	0.046	0.045	0.045	0.045	0.045	0.044	570
	G	0.167	0.17	0.243	0.229	0.093	0.098	0.046	0.046	0.045	0.045	0.045	0.044	570
	H	0.122	0.137	0.229	0.231	0.102	0.125	0.045	0.045	0.043	0.044	0.045	0.044	570
	Standard (ug)	Raw	Blanked		LDL	Raw	Blanked		HDL	Raw	Blanked
	0	0.0495	0		M1	0.4725	0.423		M1	0.1975	0.148
	1	0.262	0.2125		M2	0.2175	0.168		M2	0.134	0.0845
	2	0.5105	0.461		M3	0.4155	0.366		M3	0.1245	0.075
	3	0.741	0.6915		M4	0.5165	0.467		M4	0.1905	0.141
	4	0.925	0.8755		M5	0.6255	0.576		M5	0.113	0.0635
	5	1.0945	1.045		M6	0.23	0.1805		M6	0.08	0.0305
					M7	0.236	0.1865		M7	0.0955	0.046
					M8	0.23	0.1805		M8	0.1135	0.064
					M10	0.1685	0.119		M10	0.1295	0.08
									LDL (ug)	Dilution factor		HDL (ug)	Dilution factor
								M1	1.91443	76.5773		0.621533	24.8613
								M2	0.715562	14.3112		0.32299	12.9196
								M3	1.64645	32.929		0.278326	5.56653
								M4	2.1213	42.426		0.588622	23.5449
								M5	2.63376	52.6751		0.22426	4.48519
								M6	0.77433	15.4866		0.0691114	1.38223
								M7	0.802539	16.0508		0.141984	2.83968
								M8	0.77433	15.4866		0.22661	4.5322
								M10	0.48519	9.70381		0.301834	6.03667

[truncated: 3 more sheets: ORO quantification, Lp(a), Bile Acids]
