# Supplementary material for: A human iPSC-derived hepatocyte screen identifies compounds that inhibit production of Apolipoprotein B
Source: Commun Biol. 2023 Apr 24;6:452. doi: 10.1038/s42003-023-04739-9 (PMC10125972; doi:10.1038/s42003-023-04739-9)
Supplement: Supplementary file 3 — Supplementary Data [file 42003_2023_4739_MOESM3_ESM.zip › Supplemental Data _ Main Figures/Figure 5 data.xlsx]

## Sheet: FIG5B Intensity
[Statistics]
	Count	Unit	Area (integration)	Unit	Brightness (integration)	Position correction value (X)	Position correction value (Y)
Average	1	pcs	1575519	µm2	16287485	0	0
Total	31	pcs	48841093	µm2	504912039	0	0
[Main]
Name	Count	Unit	Area (integration)	Unit	Brightness (integration)	Position correction value (X)	Position correction value (Y)	Conditions file			Brightness (integration)
Image_XY01_CH2.tif	1	pcs	1575519	µm2	2225918	0	0	Intensity.mcd		DMSO-1	2225918
Image_XY02_CH2.tif	1	pcs	1575519	µm2	8647734	0	0	Intensity.mcd		DMSO-2	8647734
Image_XY03_CH2.tif	1	pcs	1575519	µm2	8771331	0	0	Intensity.mcd		DMSO-3	8771331
Image_XY04_CH2.tif	1	pcs	1575519	µm2	9821553	0	0	Intensity.mcd		DMSO-4	9821553
Image_XY05_CH2.tif	1	pcs	1575519	µm2	14357	0	0	Intensity.mcd		DMSO-5	14357
Image_XY06_CH2.tif	1	pcs	1575519	µm2	13909802	0	0	Intensity.mcd		DMSO-6	13909802
Image_XY07_CH2.tif	1	pcs	1575519	µm2	16275750	0	0	Intensity.mcd		D28395-1	16275750
Image_XY08_CH2.tif	1	pcs	1575519	µm2	12222962	0	0	Intensity.mcd		D28395-2	12222962
Image_XY09_CH2.tif	1	pcs	1575519	µm2	12940720	0	0	Intensity.mcd		D28395-3	12940720
Image_XY10_CH2.tif	1	pcs	1575519	µm2	10440207	0	0	Intensity.mcd		D28395-4	10440207
Image_XY11_CH2.tif	1	pcs	1575519	µm2	4709239	0	0	Intensity.mcd		D28395-5	4709239
Image_XY12_CH2.tif	1	pcs	1575519	µm2	12639836	0	0	Intensity.mcd		D28395-6	12639836
Image_XY13_CH2.tif	1	pcs	1575519	µm2	22917163	0	0	Intensity.mcd		Lomitapide-1	22917163
Image_XY14_CH2.tif	1	pcs	1575519	µm2	20596830	0	0	Intensity.mcd		Lomitapide-2	20596830
Image_XY15_CH2.tif	1	pcs	1575519	µm2	31410383	0	0	Intensity.mcd		Lomitapide-3	31410383
Image_XY16_CH2.tif	1	pcs	1575519	µm2	31193291	0	0	Intensity.mcd		Lomitapide-4	31193291
Image_XY17_CH2.tif	1	pcs	1575519	µm2	29956661	0	0	Intensity.mcd		Lomitapide-5	29956661
Image_XY18_CH2.tif	1	pcs	1575519	µm2	20117326	0	0	Intensity.mcd		Lomitapide-6	20117326
Image_XY19_CH2.tif	1	pcs	1575519	µm2	22495331	0	0	Intensity.mcd		CP346086-1	22495331
Image_XY20_CH2.tif	1	pcs	1575519	µm2	22564910	0	0	Intensity.mcd		CP346086-2	22564910
Image_XY21_CH2.tif	1	pcs	1575519	µm2	23655891	0	0	Intensity.mcd		CP346086-3	23655891
Image_XY22_CH2.tif	1	pcs	1575519	µm2	28610334	0	0	Intensity.mcd		CP346086-4	28610334
Image_XY23_CH2.tif	1	pcs	1575519	µm2	26148170	0	0	Intensity.mcd		CP346086-5	26148170
Image_XY24_CH2.tif	1	pcs	1575519	µm2	27381748	0	0	Intensity.mcd		CP346086-6	27381748
Image_XY25_CH2.tif	1	pcs	1575519	µm2	13525000	0	0	Intensity.mcd		Statin-1	13525000
Image_XY26_CH2.tif	1	pcs	1575519	µm2	13495790	0	0	Intensity.mcd		Statin-2	13495790
Image_XY27_CH2.tif	1	pcs	1575519	µm2	12144986	0	0	Intensity.mcd		Statin-3	12144986
Image_XY28_CH2.tif	1	pcs	1575519	µm2	11212390	0	0	Intensity.mcd		Statin-4	11212390
Image_XY29_CH2.tif	1	pcs	1575519	µm2	16326517	0	0	Intensity.mcd		Statin-5	16326517
Image_XY30_CH2.tif	1	pcs	1575519	µm2	8965588	0	0	Intensity.mcd		DMSO-7	8965588
Image_XY31_CH2.tif	1	pcs	1575519	µm2	9574321	0	0	Intensity.mcd		DMSO-8	9574321

## Sheet: FIG5B Cell count
[Statistics]
	Count	Unit	Area (integration)	Unit	Brightness (integration)	Position correction value (X)	Position correction value (Y)
Average	1045	pcs	1226309	µm2	3376465	0	0
Total	32389	pcs	38015572	µm2	104670420	0	0
[Main]
Name	Count	Unit	Area (integration)	Unit	Brightness (integration)	Position correction value (X)	Position correction value (Y)	Conditions file
Image_XY01_CH1.tif	979	pcs	454728	µm2	1054987	0	0	cell count.mcd	DMSO-1
Image_XY02_CH1.tif	1007	pcs	1167660	µm2	2667924	0	0	cell count.mcd	DMSO-2
Image_XY03_CH1.tif	1066	pcs	1113873	µm2	2785910	0	0	cell count.mcd	DMSO-3
Image_XY04_CH1.tif	1075	pcs	1209184	µm2	3076593	0	0	cell count.mcd	DMSO-4
Image_XY05_CH1.tif	980	pcs	1109991	µm2	4149040	0	0	cell count.mcd	DMSO-5
Image_XY06_CH1.tif	897	pcs	1375345	µm2	5023839	0	0	cell count.mcd	DMSO-6
Image_XY07_CH1.tif	1216	pcs	1277917	µm2	3083542	0	0	cell count.mcd	D28395-1
Image_XY08_CH1.tif	1096	pcs	1273481	µm2	3160947	0	0	cell count.mcd	D28395-2
Image_XY09_CH1.tif	1100	pcs	1265022	µm2	3259680	0	0	cell count.mcd	D28395-3
Image_XY10_CH1.tif	1060	pcs	1251355	µm2	3190242	0	0	cell count.mcd	D28395-4
Image_XY11_CH1.tif	1162	pcs	1297713	µm2	3614636	0	0	cell count.mcd	D28395-5
Image_XY12_CH1.tif	1130	pcs	1260217	µm2	3020228	0	0	cell count.mcd	D28395-6
Image_XY13_CH1.tif	1157	pcs	1317430	µm2	3850263	0	0	cell count.mcd	Lomitapide-1
Image_XY14_CH1.tif	1161	pcs	1259579	µm2	3316620	0	0	cell count.mcd	Lomitapide-2
Image_XY15_CH1.tif	1135	pcs	1307446	µm2	3539149	0	0	cell count.mcd	Lomitapide-3
Image_XY16_CH1.tif	1093	pcs	1279767	µm2	3610984	0	0	cell count.mcd	Lomitapide-4
Image_XY17_CH1.tif	1006	pcs	1246944	µm2	3252687	0	0	cell count.mcd	Lomitapide-5
Image_XY18_CH1.tif	1037	pcs	1304280	µm2	3648222	0	0	cell count.mcd	Lomitapide-6
Image_XY19_CH1.tif	1032	pcs	1097812	µm2	2664858	0	0	cell count.mcd	CP346086-1
Image_XY20_CH1.tif	1028	pcs	1221274	µm2	3131302	0	0	cell count.mcd	CP346086-2
Image_XY21_CH1.tif	1095	pcs	1280533	µm2	3152491	0	0	cell count.mcd	CP346086-3
Image_XY22_CH1.tif	1089	pcs	1255371	µm2	3211603	0	0	cell count.mcd	CP346086-4
Image_XY23_CH1.tif	1088	pcs	1309805	µm2	3575226	0	0	cell count.mcd	CP346086-5
Image_XY24_CH1.tif	1066	pcs	1253983	µm2	3326589	0	0	cell count.mcd	CP346086-6
Image_XY25_CH1.tif	909	pcs	1170906	µm2	3002529	0	0	cell count.mcd	Statin-1
Image_XY26_CH1.tif	990	pcs	1241113	µm2	2898870	0	0	cell count.mcd	Statin-2
Image_XY27_CH1.tif	848	pcs	1341058	µm2	4896647	0	0	cell count.mcd	Statin-3
Image_XY28_CH1.tif	719	pcs	1409736	µm2	6075446	0	0	cell count.mcd	Statin-4
Image_XY29_CH1.tif	956	pcs	1300287	µm2	3205811	0	0	cell count.mcd	Statin-5
Image_XY30_CH1.tif	1160	pcs	1307464	µm2	3636004	0	0	cell count.mcd	DMSO-7
Image_XY31_CH1.tif	1052	pcs	1054299	µm2	2587551	0	0	cell count.mcd	DMSO-8

## Sheet: FIG5B Analysis
		Brightness (integration)	Count	Intensity/cell
Image_XY01_CH2.tif	DMSO-1	2225918	979	2273.66
Image_XY02_CH2.tif	DMSO-2	8647734	1007	8587.62				DMSO	DL-1	Lomitapide	CP346086	Atorvastatin
Image_XY03_CH2.tif	DMSO-3	8771331	1066	8228.27				8587.62	13384.7	19807.4	21797.8	14879
Image_XY04_CH2.tif	DMSO-4	9821553	1075	9136.33				8228.27	11152.3	27674.3	21950.3	13632.1
Image_XY05_CH2.tif	DMSO-5	14357	980	14.65			Intensity.cell	9136.33	11764.3	28539.2	21603.6	14321.9
Image_XY06_CH2.tif	DMSO-6	13909802	897	15507				7728.96	9849.25	29778	26272.1	15594.4
Image_XY07_CH2.tif	D28395-1	16275750	1216	13384.7				9101.07	11185.7	19399.5	24033.2	17077.9
Image_XY08_CH2.tif	D28395-2	12222962	1096	11152.3							25686.4
Image_XY09_CH2.tif	D28395-3	12940720	1100	11764.3			Mean=	8556.45	11467.2	25039.7	23557.2	15101.1
Image_XY10_CH2.tif	D28395-4	10440207	1060	9849.25			STDEV	597.137	1280.73	5020.64	2079.68	1319.63
Image_XY11_CH2.tif	D28395-5	4709239	1162	4052.7			Ttest		0.00425444	0.00168862	2.93927e-06	8.61211e-05
Image_XY12_CH2.tif	D28395-6	12639836	1130	11185.7
Image_XY13_CH2.tif	Lomitapide-1	22917163	1157	19807.4				DMSO	DL-1	Lomitapide	CP346086	Atorvastatin
Image_XY14_CH2.tif	Lomitapide-2	20596830	1161	17740.6				1.00364	1.56428	2.31491	2.54753	1.73892
Image_XY15_CH2.tif	Lomitapide-3	31410383	1135	27674.3			Fold Change	0.961645	1.30338	3.23433	2.56535	1.5932
Image_XY16_CH2.tif	Lomitapide-4	31193291	1093	28539.2				1.06777	1.3749	3.3354	2.52483	1.67382
Image_XY17_CH2.tif	Lomitapide-5	29956661	1006	29778				0.90329	1.15109	3.48018	3.07045	1.82253
Image_XY18_CH2.tif	Lomitapide-6	20117326	1037	19399.5				1.06365	1.30728	2.26724	2.80879	1.99592
Image_XY19_CH2.tif	CP346086-1	22495331	1032	21797.8							3.002
Image_XY20_CH2.tif	CP346086-2	22564910	1028	21950.3			Mean=	1	1.34019	2.92641	2.75316	1.76488
Image_XY21_CH2.tif	CP346086-3	23655891	1095	21603.6			STDEV	0.0697879	0.14968	0.586767	0.243054	0.154226
Image_XY22_CH2.tif	CP346086-4	28610334	1089	26272.1			Ttest		0.00425444	0.00168862	2.93927e-06	8.61211e-05
Image_XY23_CH2.tif	CP346086-5	26148170	1088	24033.2
Image_XY24_CH2.tif	CP346086-6	27381748	1066	25686.4
Image_XY25_CH2.tif	Statin-1	13525000	909	14879
Image_XY26_CH2.tif	Statin-2	13495790	990	13632.1
Image_XY27_CH2.tif	Statin-3	12144986	848	14321.9
Image_XY28_CH2.tif	Statin-4	11212390	719	15594.4
Image_XY29_CH2.tif	Statin-5	16326517	956	17077.9
Image_XY30_CH2.tif	DMSO-7	8965588	1160	7728.96
Image_XY31_CH2.tif	DMSO-8	9574321	1052	9101.07

## Sheet: FIG5B Analysis (3)
		Intensity	Count	Intensity/cell
Image_XY02_CH2.tif	DMSO-1	8647734	1007	8587.62
Image_XY03_CH2.tif	DMSO-2	8771331	1066	8228.27				DMSO	DL-1	Lomitapide	CP346086	Atorvastatin		Table Analyzed	XY: Entering replicate data
Image_XY04_CH2.tif	DMSO-3	9821553	1075	9136.33				8587.62	13384.7	19807.4	21797.8	14879		Data sets analyzed	A-D
Image_XY30_CH2.tif	DMSO-4	8965588	1160	7728.96				8228.27	11152.3	27674.3	21950.3	13632.1
Image_XY31_CH2.tif	DMSO-5	9574321	1052	9101.07			Intensity.cell	9136.33	11764.3	28539.2	21603.6	14321.9		ANOVA summary
Image_XY07_CH2.tif	D28395-1	16275750	1216	13384.7				7728.96	9849.25	29778	26272.1	15594.4		F	43.55
Image_XY08_CH2.tif	D28395-2	12222962	1096	11152.3				9101.07	11185.7	19399.5	24033.2	17077.9		P value	<0.0001
Image_XY09_CH2.tif	D28395-3	12940720	1100	11764.3							25686.4			P value summary	****
Image_XY10_CH2.tif	D28395-4	10440207	1060	9849.25			Mean=	8556.45	11467.2	25039.7	23557.2	15101.1		Significant diff. among means (P < 0.05)?	Yes
Image_XY12_CH2.tif	D28395-5	12639836	1130	11185.7			STDEV	597.137	1280.73	5020.64	2079.68	1319.63		R squared	0.8909
Image_XY13_CH2.tif	Lomitapide-1	22917163	1157	19807.4			Ttest		0.00425444	0.00168862	2.93927e-06	8.61211e-05
Image_XY15_CH2.tif	Lomitapide-2	31410383	1135	27674.3										Brown-Forsythe test
Image_XY16_CH2.tif	Lomitapide-3	31193291	1093	28539.2				DMSO	DL-1	Lomitapide	CP346086	Atorvastatin		F (DFn, DFd)	2.294 (3, 16)
Image_XY17_CH2.tif	Lomitapide-4	29956661	1006	29778				1.00364	1.56428	2.31491	2.54753	1.73892		P value	0.1169
Image_XY18_CH2.tif	Lomitapide-5	20117326	1037	19399.5			Fold Change	0.961645	1.30338	3.23433	2.56535	1.5932		P value summary	ns
Image_XY19_CH2.tif	CP346086-1	22495331	1032	21797.8				1.06777	1.3749	3.3354	2.52483	1.67382		Are SDs significantly different (P < 0.05)?	No
Image_XY20_CH2.tif	CP346086-2	22564910	1028	21950.3				0.90329	1.15109	3.48018	3.07045	1.82253
Image_XY21_CH2.tif	CP346086-3	23655891	1095	21603.6				1.06365	1.30728	2.26724	2.80879	1.99592		Bartlett's test
Image_XY22_CH2.tif	CP346086-4	28610334	1089	26272.1							3.002			Bartlett's statistic (corrected)	14.98
Image_XY23_CH2.tif	CP346086-5	26148170	1088	24033.2			Mean=	1	1.34019	2.92641	2.75316	1.76488		P value	0.0018
Image_XY24_CH2.tif	CP346086-6	27381748	1066	25686.4			STDEV	0.0697879	0.14968	0.586767	0.243054	0.154226		P value summary	**
Image_XY25_CH2.tif	Statin-1	13525000	909	14879										Are SDs significantly different (P < 0.05)?	Yes
Image_XY26_CH2.tif	Statin-2	13495790	990	13632.1
Image_XY27_CH2.tif	Statin-3	12144986	848	14321.9										ANOVA table	SS	DF	MS	F (DFn, DFd)	P value
Image_XY28_CH2.tif	Statin-4	11212390	719	15594.4										Treatment (between columns)	1020630582	3	340210194	F (3, 16) = 43.55	P<0.0001
Image_XY29_CH2.tif	Statin-5	16326517	956	17077.9										Residual (within columns)	124999825	16	7812489
														Total	1145630407	19
														Data summary
														Number of treatments (columns)	4
														Number of values (total)	20
														Number of families	1
														Number of comparisons per family	3
														Alpha	0.05
														Dunnett's multiple comparisons test	Mean Diff.	95.00% CI of diff.	Below threshold?	Summary	Adjusted P Value	A-?
														DMSO vs. DL-1	-2911	-7494 to 1672	No	ns	0.2692	B	DL-1
														DMSO vs. Lomitapide	-16483	-21066 to -11900	Yes	****	<0.0001	C	Lomitapide
														DMSO vs. CP-346086	-14575	-19158 to -9992	Yes	****	<0.0001	D	CP-346086
														Test details	Mean 1	Mean 2	Mean Diff.	SE of diff.	n1	n2	q	DF
														DMSO vs. DL-1	8556	11467	-2911	1768	5	5	1.647	16
														DMSO vs. Lomitapide	8556	25040	-16483	1768	5	5	9.324	16
														DMSO vs. CP-346086	8556	23131	-14575	1768	5	5	8.245	16
