# Supplementary material for: A human iPSC-derived hepatocyte screen identifies compounds that inhibit production of Apolipoprotein B
Source: Commun Biol. 2023 Apr 24;6:452. doi: 10.1038/s42003-023-04739-9 (PMC10125972; doi:10.1038/s42003-023-04739-9)
Supplement: Supplementary file 3 — Supplementary Data [file 42003_2023_4739_MOESM3_ESM.zip › Supplemental Data _ Main Figures/Figure 3 data.xlsx]

## Sheet: FIG3A 01 APOB
Pre
		2	3	4	5	6	7	8	9	10	11	12
	A	360.2	343.8	386.6	388.6	402.5	381.3	357.1	426.1	408.9	413.6	384.6
	B	329.1	298.4	361.3	361.6	380.9	360.6	369.3	364.3	379.1	389.3	361.5
	C	323.8	336.6	324	322.5	360.4	366.6	330.3	342.3	372.7	392.6	434.6
	D	346.3	384.7	320.9	340.2	390.4	352.7	348.5	396.7	416.1	431.6	435.9
	E	305.5	362.5	328.1	328.7	406.2	373.7	366.8	383.8	365	391.2	417.2
	F	342.1	365.4	348.2	364.3	322.1	375.9	394.7	398.9	403.6	362.5	426.7
	G	355.8	361.6	379.1	378.6	403.8	398.4	393.9	358.1	406.2	419.3	430
	H	353	362.9	391.9	405.8	408.3	404.7	427.7	430.4	391.5	422.6	< Curve
Post
		2	3	4	5	6	7	8	9	10	11	12
	A	353.4	382.1	387.6	398.4	419.2	443.8	392	410.7	400.7	375	396.7
	B	220.7	272	247.1	285.1	333.7	312.8	314.3	330.9	349.1	388.4	453.7
	C	222.7	241.8	284.8	267.8	286	284	313.9	262.3	316.2	368.2	401.7
	D	357	315.9	338.8	334.2	337.5	394.4	389.3	407.9	457.1	432.2	441.7
	E	282.3	305.5	337.5	368.6	330.1	379	330.2	406.8	414	446	446.2
	F	358.9	384	295.9	299.9	395	392.4	430.2	420.1	410.1	409.3	412.4
	G	378.2	381.4	285.3	304.2	461.5	455.2	409.4	461.5	436.4	402.3	413.8
	H	372.6	358.4	434.7	446.4	460.4	396	450.5	463.5	402.4	477.5	< Curve
Post/Pre
		2	3	4	5	6	7	8	9	10	11	12
	A	0.981122	1.1114	1.00259	1.02522	1.04149	1.16391	1.09773	0.963858	0.979946	0.906673	< Curve
	B	0.670617	0.911528	0.683919	0.78844	0.876083	0.867443	0.85107	0.908317	0.920865	0.997688	1.25505
	C	0.68777	0.71836	0.879012	0.830388	0.793563	0.774686	0.950348	0.766287	0.848404	0.93785	0.924298
	D	1.0309	0.821159	1.05578	0.982363	0.864498	1.11823	1.11707	1.02823	1.09853	1.00139	1.01331
	E	0.924059	0.842759	1.02865	1.12139	0.812654	1.01418	0.900218	1.05993	1.13425	1.14008	1.06951
	F	1.04911	1.0509	0.849799	0.823223	1.22633	1.04389	1.08994	1.05315	1.01611	1.1291	0.966487
	G	1.06296	1.05476	0.752572	0.803487	1.14289	1.14257	1.03935	1.28875	1.07435	0.959456	0.962326
	H	1.05552	0.9876	1.10921	1.10005	1.1276	0.978503	1.05331	1.07691	1.02784	1.12991	< Curve
											DMSO Average	1.10049
Post/Pre Normalized
		2	3	4	5	6	7	8	9	10	11	12
	A	0.891532	1.00992	0.911037	0.931602	0.946388	1.05763	0.997494	0.875845	0.890463	0.823881	< Curve
	B	0.60938	0.828293	0.621468	0.716445	0.796084	0.788233	0.773355	0.825375	0.836777	0.906585	1.14044
	C	0.624967	0.652764	0.798746	0.754562	0.721099	0.703947	0.863568	0.696314	0.770932	0.852211	0.839897
	D	0.936763	0.746176	0.959373	0.89266	0.785557	1.01612	1.01507	0.934341	0.998223	0.909949	0.920777
	E	0.839679	0.765803	0.93472	1.01899	0.738447	0.921573	0.818016	0.963141	1.03067	1.03598	0.97185
	F	0.95331	0.954941	0.7722	0.748051	1.11435	0.948573	0.990415	0.956979	0.92332	1.026	0.878233
	G	0.965894	0.958443	0.683852	0.730117	1.03853	1.03824	0.944443	1.17107	0.976245	0.871844	0.874452
	H	0.95914	0.897418	1.00793	0.999599	1.02464	0.889152	0.957127	0.978569	0.933985	1.02673	< Curve
	MW	327.42
		48.8669	24.4334	12.2167	6.10836	3.05418	1.52709	0.763545	0.381773	0.190886	0.0954432
	APOB	D-28395
		16	8	4	2	1	0.5	0.25	0.125	0.0625	0.03125	Digoxin	Simvastatin	DMSO
	Normalized Ratios	0.60938	0.621468	0.796084	0.773355	0.836777	0.652764	0.754562	0.785557	1.01507	0.998223	0.7722	0.95331	1.11435	0.990415	0.92332
		0.624967	0.798746	0.721099	0.863568	0.770932	0.746176	0.89266	0.738447	0.934341	1.03067	0.683852	0.965894	1.03853	0.944443	0.976245
		0.828293	0.716445	0.788233	0.825375	0.906585	0.839679	0.93472	1.01612	0.818016	0.909949	0.748051	0.954941	0.948573	0.956979	1.026
		0.652764	0.754562	0.703947	0.696314	0.852211	0.765803	0.7722	0.921573	0.963141	1.03598	0.730117	0.958443	1.03824	1.17107	0.871844
	Average	0.678851	0.722805	0.752341	0.789653	0.841627	0.751106	0.838535	0.865425	0.932642	0.993706	0.733555	0.958147	1
	Stdev	0.101231	0.0754657	0.0466183	0.0723816	0.0558356	0.0769345	0.0887558	0.12697	0.0833995	0.0582781	0.0373535	0.00559093	0.0833957
	Ttest	0.00330207	0.00100196	2.64522e-05	0.0029828	0.00268732	0.00194649	0.0246713	0.120278	0.21881	0.872121	1.38827e-06	0.111409

## Sheet: FIG3A 01 viablity
				1	2	3	4	5	6	7	8	9	10	11	12
			A	3069	3495	3591	3387	3356	3482	3671	3402	3262	3468	3460	3195	Lum
			B	3632	3304	3511	3527	3581	3688	3543	3525	3689	3558	3463	3532	Lum
			C	3316	3286	3460	3454	3454	3319	3534	3413	3249	3388	3230	3187	Lum
			D	3614	3446	3462	3370	3831	3732	3586	3778	3436	3582	3810	3683	Lum
			E	3422	3322	3723	3560	3895	3905	3792	3785	3561	3599	3651	3733	Lum
			F	3612	3657	3873	1825	1987	3746	3984	3868	3862	3716	3734	3390	Lum
			G	3549	3769	3704	1840	1885	3718	3897	3673	3617	3540	3615	3682	Lum
			H	3709	3814	3828	3913	3893	4016	3652	3770	3957	3531	3796	3775	Lum
			Conc. µg/mL	16	8	4	2	1	0.5	0.25	0.125	0.0625	0.03125	Simvastatin	Digoxin	DMSO	DMSO	DMSO
			Lum	3304	3527	3688	3525	3558	3446	3370	3732	3778	3582	3657	1825	3746	3868	3716
				3286	3454	3319	3413	3388	3322	3560	3905	3785	3599	3769	1840	3718	3673	3540
				3511	3581	3543	3689	3463	3462	3831	3586	3436	3810	3873	1987	3984	3862	3734
				3460	3454	3534	3249	3230	3723	3895	3792	3561	3651	3704	1885	3897	3617	3615
																DMSO avg	3747.5
			D-28395
			Conc. µg/mL	16	8	4	2	1	0.5	0.25	0.125	0.0625	0.03125	Simvastatin	Digoxin	DMSO
				0.881654	0.941161	0.984123	0.940627	0.949433	0.919546	0.899266	0.995864	1.00814	0.955837	0.975851	0.486991	0.9996	1.03215	0.991594
			ratio	0.876851	0.921681	0.885657	0.91074	0.904069	0.886458	0.949967	1.04203	1.01001	0.960374	1.00574	0.490994	0.992128	0.98012	0.94463
				0.936891	0.95557	0.94543	0.98439	0.924083	0.923816	1.02228	0.956905	0.916878	1.01668	1.03349	0.53022	1.06311	1.03055	0.996398
				0.923282	0.921681	0.943029	0.866978	0.861908	0.993462	1.03936	1.01187	0.950233	0.974249	0.988392	0.503002	1.03989	0.965177	0.964643
			Mean	0.90467	0.935023	0.93956	0.925684	0.909873	0.930821	0.977718	1.00167	0.971314	0.976785	1.00087	0.502802	1
			Stdev	0.0299345	0.0164912	0.0405703	0.0494616	0.036974	0.0449749	0.0650907	0.0354521	0.0456832	0.0277249	0.0249623	0.0195039	0.0351765
			Ttest	0.00183616	0.000354569	0.0484507	0.0489312	0.00805879	0.0447978	0.552737	0.938017	0.311512	0.22138	0.958442	1.01905e-11

## Sheet: FIG3B 06 APOB
Pre
		2	3	4	5	6	7	8	9	10	11	12
	A	456.8	515.6	415.9	440.7	486.1	490.4	544.8	506.9	497.6	453.3	361.6
	B	393.4	489.4	446.7	475.2	503.8	497.6	531.7	574.8	542.8	542.3	556.1
	C	452.4	493.7	490.7	473.5	548.8	524	500.7	547.1	546	534.7	481.1
	D	454.7	429.3	454.5	558.7	486.4	497.8	542.3	554.6	524.8	531.1	503.8
	E	511.1	504.6	455.9	484.6	482.4	484.9	496.8	476.2	516.2	565.5	495
	F	473.2	530	494.7	456.4	517.2	538.9	555.8	526.7	572.7	586.8	543.4
	G	496.3	478.9	531.4	531.4	564	571.2	542.6	543.7	537.5	576	501.2
	H	471.5	453.3	489.7	543.7	510.3	514.8	498.1	565.5	509.5	488.9	< Curve
Post
		2	3	4	5	6	7	8	9	10	11	12
	A	470.6	547.1	530.4	518.4	527.5	484.9	574	496.8	537.7	491.9	387.5
	B	462.3	540	555.5	506.4	556.4	585	611.2	638	586.9	561.3	605.2
	C	491.3	540	498.7	575.8	560.1	595	573.6	598.9	574.6	528.7	532.4
	D	488.6	526.1	576.2	616.2	599.2	611.5	609.2	601.5	605.2	546.2	589.8
	E	585.6	537.1	559.8	587.6	532.7	650.1	653	608.8	621.3	606.5	554
	F	580.2	521	300.9	321.3	564.7	692.3	686.1	719.7	641.9	664.8	618.3
	G	465.1	543.6	320.6	328.8	620	679.9	652.3	637.3	623.7	603.2	525.2
	H	474.8	172.8	564.7	650.9	618.6	642.6	614.5	623.4	583.1	526.7	< Curve
Post/Pre
		2	3	4	5	6	7	8	9	10	11	12
	A	1.03021	1.06109	1.27531	1.17631	1.08517	0.988785	1.0536	0.980075	1.08059	1.08515	< Curve
	B	1.17514	1.10339	1.24356	1.06566	1.10441	1.17564	1.14952	1.10995	1.08125	1.03504	1.08829
	C	1.08599	1.09378	1.0163	1.21605	1.02059	1.1355	1.1456	1.09468	1.05238	0.988779	1.10663
	D	1.07455	1.22548	1.26777	1.10292	1.23191	1.2284	1.12336	1.08457	1.1532	1.02843	1.1707
	E	1.14576	1.06441	1.2279	1.21255	1.10427	1.34069	1.31441	1.27845	1.2036	1.0725	1.11919
	F	1.22612	0.983019	0.608247	0.703988	1.09184	1.28465	1.23444	1.36643	1.12083	1.13292	1.13784
	G	0.937135	1.1351	0.603312	0.618743	1.09929	1.1903	1.20217	1.17215	1.16037	1.04722	1.04789
	H	1.007	0.381205	1.15315	1.19717	1.21223	1.24825	1.23369	1.10239	1.14446	1.07732	< Curve
											DMSO Average	1.17522
Post/Pre Normalized
		2	3	4	5	6	7	8	9	10	11	12
	A	0.876611	0.90289	1.08516	1.00093	0.923374	0.841362	0.896511	0.833951	0.919477	0.923362	< Curve
	B	0.999932	0.938882	1.05815	0.906772	0.939745	1.00036	0.978133	0.944463	0.920037	0.880717	0.926034
	C	0.924071	0.930704	0.864777	1.03474	0.868425	0.966199	0.974793	0.931469	0.895476	0.841357	0.941637
	D	0.914344	1.04277	1.07875	0.938478	1.04824	1.04526	0.955875	0.922862	0.981265	0.875097	0.996157
	E	0.974936	0.905709	1.04483	1.03176	0.939629	1.1408	1.11844	1.08784	1.02415	0.912597	0.952326
	F	1.04331	0.836456	0.517561	0.599027	0.929053	1.09312	1.05039	1.1627	0.953721	0.964011	0.96819
	G	0.797413	0.965863	0.513361	0.526491	0.935392	1.01283	1.02294	0.997391	0.987366	0.891086	0.891651
	H	0.85686	0.324369	0.981225	1.01868	1.03149	1.06214	1.04975	0.938027	0.973823	0.916694	< Curve
		D-85697
		16	8	4	2	1	0.5	0.25	0.125	0.0625	0.03125	Digoxin	Simvastatin	DMSO
	Normalized Ratios	0.999932	1.05815	0.939745	0.978133	0.920037	0.914344	1.07875	1.04824	0.955875	0.981265	0.517561	1.04331	0.929053	1.05039	0.953721
		0.924071	0.864777	0.868425	0.974793	0.895476	0.974936	1.04483	0.939629	0.922862	1.02415	0.513361	0.797413	0.935392	1.02294	0.987366
		0.938882	0.906772	1.00036	0.944463	0.880717	1.04277	0.938478	1.04526	1.11844	0.875097	0.599027	0.836456	1.09312	1.1627	0.964011
		0.930704	1.03474	0.966199	0.931469	0.841357	0.905709	1.03176	1.1408	1.08784	0.912597	0.526491	0.965863	1.01283	0.997391	0.891086
	Average	0.948397	0.966112	0.943682	0.957215	0.884397	0.95944	1.02345	1.04348	1.02126	0.948278	0.53911	0.910761	1
	Stdev	0.0348866	0.0948191	0.0559718	0.022891	0.0329594	0.0635206	0.0600119	0.0822227	0.0963233	0.0670161	0.0403179	0.113981	0.0757068
	Ttest	0.0900987	0.54889	0.156395	0.10482	0.00110396	0.332415	0.548988	0.394669	0.706895	0.245089	1.77153e-08	0.218872

## Sheet: FIG3B 06 viablity
				1	2	3	4	5	6	7	8	9	10	11	12
			A	4744	4876	5300	4989	4986	5027	4894	5235	4972	5147	4802	4514	Lum
			B	5606	4610	5045	5265	5021	4905	5079	5409	5320	4833	4543	4960	Lum
			C	5031	4829	4851	4636	5003	4965	4969	4880	5354	5047	5025	5373	Lum
			D	5066	4660	4516	5059	5143	5073	5174	4529	4384	4968	4609	5098	Lum
			E	5506	5284	5226	5200	5500	5131	5367	5166	5116	5190	5330	4720	Lum
			F	5008	5332	5193	3847	3627	5355	5448	5177	5177	5047	5144	5362	Lum
			G	5189	5178	5162	4067	3923	5116	5414	5298	5115	5041	4528	4162	Lum
			H	5605	5117	2094	5281	5280	5240	5277	5009	4814	5154	4893	4506	Lum
			Conc. µg/mL	16	8	4	2	1	0.5	0.25	0.125	0.0625	0.03125	Simvastatin	Digoxin	DMSO	DMSO	DMSO
			Lum	4610	5265	4905	5409	4833	4660	5059	5073	4529	4968	5332	3847	5355	5177	5047
				4829	4636	4965	4880	5047	5284	5200	5131	5166	5190	5178	4067	5116	5298	5041
				5045	5021	5079	5320	4543	4516	5143	5174	4384	4609	5193	3627	5448	5177	5144
				4851	5003	4969	5354	5025	5226	5500	5367	5116	5330	5162	3923	5414	5115	4528
																DMSO avg	5155
			D-85697
			Conc. µg/mL	16	8	4	2	1	0.5	0.25	0.125	0.0625	0.03125	Simvastatin	Digoxin	DMSO
				0.894277	1.02134	0.951503	1.04927	0.937536	0.903977	0.981377	0.984093	0.878565	0.963725	1.03434	0.746266	1.0388	1.00427	0.979049
			ratio	0.93676	0.899321	0.963143	0.946654	0.979049	1.02502	1.00873	0.995344	1.00213	1.00679	1.00446	0.788943	0.992435	1.02774	0.977886
				0.978661	0.974006	0.985257	1.03201	0.88128	0.876043	0.997672	1.00369	0.850436	0.894083	1.00737	0.703589	1.05684	1.00427	0.997866
				0.941028	0.970514	0.963919	1.0386	0.974782	1.01377	1.06693	1.04113	0.992435	1.03395	1.00136	0.761009	1.05024	0.992241	0.878371
			Mean	0.937682	0.966295	0.965955	1.01663	0.943162	0.954704	1.01368	1.00606	0.930892	0.974636	1.01188	0.749952	1
			Stdev	0.0345221	0.0503076	0.014065	0.0471929	0.0452722	0.0757077	0.0372348	0.0247155	0.077619	0.0609904	0.0151693	0.0356168	0.046622
			Ttest	0.0246168	0.292033	0.0416808	0.566473	0.080124	0.325827	0.571845	0.746671	0.172522	0.486845	0.454664	1.24675e-05
																			3

## Sheet: FIG3C 19 APOB
Pre
		2	3	4	5	6	7	8	9	10	11	12
	A	375.6	389.1	421.1	415.5	388.8	387.3	408.9	409.4	357.7	416	417.8
	B	354.1	368	369	345.5	411.3	363.9	376.2	409.9	414.1	426.7	425.7
	C	367.1	373.5	371.9	373.4	351.7	333.7	372.5	363.9	394.9	431.4	421.8
	D	391.2	395.6	349.7	366.1	390.3	409.4	360.3	363.3	377.8	377.1	430.1
	E	449.2	386.9	376.1	357.4	396.6	405.2	414.4	390.1	359.6	399.4	434.4
	F	390.7	372.9	384.5	379.6	400.8	411.8	369.3	383.9	370.3	405.2	438.3
	G	395.6	409.8	441.6	435.1	439.8	459.5	485.3	407.5	370	448.1	479.9
	H	401.6	368.3	457.5	< Curve	453.4	417.2	398	< Curve	< Curve	383	< Curve
Post
		2	3	4	5	6	7	8	9	10	11	12
	A	383	420.7	407.3	425	346.6	395	429.2	417.4	< Curve	476.4	444.4
	B	281.6	256	374.8	356.7	412.9	388.6	430.2	419.5	357.8	332.4	398
	C	286.7	264.9	380.9	366.6	322.6	366.7	374.1	369.3	374.1	376.3	421.7
	D	324.8	339.4	323.5	335.8	407.1	396.3	425.8	419.5	409.6	446	458.8
	E	322.6	345.2	375	342.8	380.9	427	363.8	374.1	454.2	422.7	452
	F	386.7	380.7	305.4	306.3	398.4	374.3	397.8	412	424.2	409.6	444.2
	G	421.7	431.5	< Curve	311.3	416.8	426.4	388.4	< Curve	419.7	471	437.3
	H	< Curve	< Curve	< Curve	< Curve	< Curve	< Curve	< Curve	< Curve	< Curve	< Curve	< Curve
Post/Pre
		2	3	4	5	6	7	8	9	10	11	12
	A	1.0197	1.08121	0.967229	1.02286	0.891461	1.01988	1.04965	1.01954		1.14519	< Curve
	B	0.795256	0.695652	1.01572	1.03242	1.00389	1.06788	1.14354	1.02342	0.864043	0.779002	0.934931
	C	0.780986	0.709237	1.0242	0.981789	0.917259	1.09889	1.0043	1.01484	0.947328	0.872276	0.999763
	D	0.830266	0.857937	0.925079	0.917236	1.04304	0.968002	1.18179	1.15469	1.08417	1.18271	1.06673
	E	0.718166	0.89222	0.997075	0.959149	0.960414	1.0538	0.877896	0.958985	1.26307	1.05834	1.04052
	F	0.989762	1.02092	0.794278	0.806902	0.994012	0.908936	1.07717	1.0732	1.14556	1.01086	1.01346
	G	1.06598	1.05295		0.715468	0.947704	0.927965	0.80033		1.13432	1.0511	0.911232
	H											< Curve
											DMSO Average	1.00647
Post/Pre Normalized
		2	3	4	5	6	7	8	9	10	11	12
	A	1.01315	1.07426	0.961012	1.01629	0.885731	1.01333	1.0429	1.01299	0	1.13783	< Curve
	B	0.790144	0.691181	1.00919	1.02578	0.997437	1.06101	1.13619	1.01684	0.858489	0.773995	0.928921
	C	0.775966	0.704678	1.01762	0.975478	0.911363	1.09183	0.99784	1.00832	0.941239	0.86667	0.993337
	D	0.824929	0.852423	0.919133	0.91134	1.03634	0.96178	1.1742	1.14727	1.0772	1.17511	1.05987
	E	0.71355	0.886485	0.990666	0.952984	0.95424	1.04703	0.872253	0.952821	1.25495	1.05153	1.03383
	F	0.9834	1.01436	0.789173	0.801716	0.987623	0.903094	1.07025	1.0663	1.13819	1.00436	1.00695
	G	1.05912	1.04618		0.710869	0.941612	0.922001	0.795185		1.12703	1.04435	0.905374
	H	0	0	0	0	0	0	0	0	0	0	< Curve
		D-67383
		16	8	4	2	1	0.5	0.25	0.125	0.0625	0.03125	Digoxin	Simvastatin	DMSO
	Normalized Ratios	0.790144	1.00919	0.997437	1.13619	0.858489	0.824929	0.919133	1.03634	1.1742	1.0772	0.789173	0.9834	0.987623	1.07025	1.13819
		0.775966	1.01762	0.911363	0.99784	0.941239	0.852423	0.91134	0.95424	1.14727	1.25495		1.05912	0.941612	0.795185	1.12703
		0.691181	1.02578	1.06101	1.01684	0.773995	0.71355	0.990666	0.96178	0.872253	1.17511	0.801716	1.01436	0.903094	1.0663	1.00436
		0.704678	0.975478	1.09183	1.00832	0.86667	0.886485	0.952984	1.04703	0.952821	1.05153	0.710869	1.04618	0.922001		1.04435
	Average	0.740492	1.00702	1.01541	1.0398	0.860098	0.819347	0.943531	0.999847	1.03664	1.1397	0.767252	1.02577	1
	Stdev	0.0497928	0.0220895	0.0797245	0.0647303	0.0684191	0.0748907	0.0362521	0.0486029	0.147433	0.0934802	0.0492306	0.033935	0.1037
	Ttest	3.76451e-05	0.83597	0.769801	0.399789	0.0157811	0.00667556	0.142242	0.996978	0.6703	0.0480011	0.000692204	0.481719

## Sheet: FIG3C 19 viablity
				1	2	3	4	5	6	7	8	9	10	11	12
			A	3530	3874	3725	3816	3558	3976	7	3682	3820	1029	3896	4063	Lum
			B	4075	3557	3695	3624	2908	3735	3511	3424	3900	3870	3614	4045	Lum
			C	4067	3659	3662	3723	3654	4265	4169	3840	3848	3978	3891	3806	Lum
			D	4062	3844	4098	4102	3890	3845	3931	3950	3860	3828	3810	3908	Lum
			E	4060	4026	4061	3839	4082	3955	4153	4098	3954	4002	3720	3865	Lum
			F	4196	4133	4221	2725	2721	4204	4267	3782	3810	4071	3942	4068	Lum
			G	4090	4072	4126	1164	2400	4293	4112	4453	2116	3913	4064	4287	Lum
			H	4	3	5	3	6	9	5	8	6	10	7	5	Lum
			Conc. µg/mL	16	8	4	2	1	0.5	0.25	0.125	0.0625	0.03125	Simastatin	Digoxin	DMSO	DMSO	DMSO
			Lum	3557	3624	3735	3424	3870	3844	4102	3845	3950	3828	4133	2725	4204	3782	4071
				3659	3723	4265	3840	3978	4026	3839	3955	4098	4002	4072	1164	4293	4453	3913
				3695	2908	3511	3900	3614	4098	3890	3931	3860	3810	4221	2721	4267	3810	3942
				3662	3654	4169	3848	3891	4061	4082	4153	3954	3720	4126	2400	4112	2116	4064
																DMSO avg	3918.92
			D-67383
			Conc. µg/mL	16	8	4	2	1	0.5	0.25	0.125	0.0625	0.03125	Simastatin	Digoxin	DMSO
				0.907649	0.924745	0.95307	0.873711	0.987518	0.980883	1.04672	0.981138	1.00793	0.976801	1.05463	0.695345	1.07275	0.965063	1.03881
			ratio	0.933676	0.950007	1.08831	0.979863	1.01508	1.02732	0.979607	1.00921	1.0457	1.0212	1.03906	0.297021	1.09546	1.13628	0.99849
				0.942863	0.742042	0.895911	0.995173	0.922194	1.0457	0.992621	1.00308	0.984966	0.972207	1.07708	0.694325	1.08882	0.972207	1.00589
				0.934442	0.932401	1.06381	0.981904	0.992876	1.03626	1.04161	1.05973	1.00895	0.949242	1.05284	0.612414	1.04927	0.539945	1.03702
			Mean	0.929657	0.887299	1.00028	0.957663	0.979416	1.02254	1.01514	1.01329	1.01189	0.979863	1.0559	0.574776	1
			Stdev	0.0152512	0.0974139	0.0911186	0.0563779	0.0399704	0.0287666	0.0339986	0.0332234	0.0251139	0.0300801	0.0157395	0.189203	0.153697
			Ttest	0.144973	0.123491	0.996625	0.43447	0.6788	0.637001	0.754901	0.783379	0.800755	0.674328	0.239125	0.0125078

## Sheet: FIG3D 21 APOB
Pre
		2	3	4	5	6	7	8	9	10	11	12
	A	760.7	865.1	901.6	911.6	874.5	947.6	816.5	880.7	816.9	857.3	541.2
	B	1000	985.3	966.7	946.5	927	1058	1007	988.7	985.3	940.6	732.6
	C	897.7	979.6	917.7	904.6	1012	1010	921.8	994.5	933.8	930.1	631.9
	D	1004	1002	907.1	893.3	1050	966.7	914.7	961.7	946.5	914.2	750.7
	E	948.1	898.7	821.7	800.1	864.7	923.4	927	765.8	814.8	759.1	676.1
	F	835.6	1032	665.4	893.3	914.2	952.4	941.7	867.9	742.3	692.8	571.4
	G	922.3	973.4	892.3	1015	1035	913.7	923.4	829.5	764.2	838.3	635.4
	H	662.1	826.4	816.1	881.7	777.2	745	703.3	629.1	582.4	608.2	< Curve
Post
		2	3	4	5	6	7	8	9	10	11	12
	A	476.3	518.4	572.3	564.9	540.1	602.6	550	543.9	524.3	530.2	375.6
	B	312.1	335.9	299	274.2	257.4	277.4	256.3	295.2	264.2	278.3	460.9
	C	283.3	322.7	289.2	274.4	308.6	286	270.4	282.6	249.9	284.4	433
	D	284.9	346.4	496.7	457.5	618.6	536.7	578	544.7	564.3	538.7	449.8
	E	322	315.8	399.8	360.2	357.9	591.1	559.6	465.8	486.5	447.7	463.5
	F	584.7	674.7	283.8	341.4	636.1	642	611	589	483.3	494.3	421.2
	G	603.8	691.2	338	389.1	691.5	587.8	658.7	619	514.5	592.3	457.2
	H	497.2	619	609.1	659.3	655	536.7	523.4	472.7	477.7	432.2	< Curve
Post/Pre
		2	3	4	5	6	7	8	9	10	11	12
	A	0.626134	0.599237	0.63476	0.61968	0.61761	0.635922	0.673607	0.617577	0.641817	0.618453	< Curve
	B	0.3121	0.340911	0.3093	0.289699	0.27767	0.262193	0.254518	0.298574	0.268142	0.295875	0.629129
	C	0.315584	0.32942	0.315136	0.303338	0.304941	0.283168	0.293339	0.284163	0.267616	0.305774	0.685235
	D	0.283765	0.345709	0.547569	0.512146	0.589143	0.555188	0.631901	0.566393	0.596197	0.589258	0.599174
	E	0.339627	0.351396	0.486552	0.450194	0.413901	0.640134	0.603668	0.608253	0.597079	0.589777	0.685549
	F	0.699737	0.653779	0.42651	0.382178	0.6958	0.674087	0.648827	0.67865	0.651084	0.713482	0.737137
	G	0.654668	0.710088	0.378796	0.38335	0.668116	0.643318	0.713342	0.746233	0.673253	0.706549	0.719547
	H	0.750944	0.749032	0.746355	0.74776	0.842769	0.720403	0.744206	0.751391	0.820227	0.710622	< Curve
	MW	559.67
											DMSO Average	0.679568
Post/Pre Normalized
		2	3	4	5	6	7	8	9	10	11	12
	A	0.92137	0.881791	0.934065	0.911873	0.908828	0.935774	0.991228	0.908779	0.944448	0.910068	< Curve
	B	0.459262	0.501659	0.455142	0.426299	0.408598	0.385823	0.37453	0.439358	0.394577	0.435387	0.925778
	C	0.46439	0.484749	0.463729	0.44637	0.448727	0.416689	0.431655	0.418152	0.393803	0.449953	1.00834
	D	0.417567	0.508718	0.805761	0.753635	0.866937	0.816972	0.929857	0.83346	0.877317	0.867107	0.881699
	E	0.499768	0.517088	0.715973	0.662471	0.609065	0.941972	0.888311	0.895058	0.878616	0.867871	1.0088
	F	1.02968	0.962051	0.62762	0.562384	1.02389	0.991934	0.954763	0.998649	0.958086	1.0499	1.08471
	G	0.963359	1.04491	0.557408	0.564108	0.983148	0.946658	1.0497	1.0981	0.990708	1.0397	1.05883
	H	1.10503	1.10222	1.09828	1.10035	1.24015	1.06009	1.09512	1.10569	1.20698	1.0457	< Curve
		28.5883	14.2941	7.14707	3.57353	1.78677	0.893384	0.446692	0.223346	0.111673	0.0558365
		D-65895
		16	8	4	2	1	0.5	0.25	0.125	0.0625	0.03125	Digoxin	DMSO
	Normalized Ratios	0.459262	0.455142	0.408598	0.37453	0.394577	0.417567	0.805761	0.866937	0.929857	0.877317	0.62762	1.02968
		0.46439	0.463729	0.448727	0.431655	0.393803	0.499768	0.715973	0.609065	0.83346	0.878616	0.557408	0.963359
		0.501659	0.426299	0.385823	0.439358	0.435387	0.508718	0.753635	0.816972	0.888311	0.867107	0.562384	0.962051
		0.484749	0.44637	0.416689	0.418152	0.449953	0.517088	0.662471	0.941972	0.895058	0.867871	0.564108	1.04491
	Average	0.477515	0.447885	0.414959	0.415924	0.41843	0.485785	0.73446	0.808737	0.886672	0.872728	0.57788	1
	Stdev	0.0194996	0.0160413	0.02603	0.0289546	0.0286163	0.0460257	0.0604861	0.142684	0.0398726	0.00608015	0.0332814	0.0435147
	Ttest	1.87015e-05	2.80927e-05	3.42955e-06	2.19436e-06	2.35284e-06	3.57102e-06	0.000585883	0.0700402	0.00868042	0.0091981	8.26924e-06

## Sheet: FIG3D 21 Viablity
				1	2	3	4	5	6	7	8	9	10	11	12
			A	3862	3777	3958	4001	3990	3921	4040	4091	4058	3979	3922	3731	Lum
			B	4189	4043	3666	4114	3732	3923	4302	4235	3816	3969	3966	3875	Lum
			C	4165	4140	4315	4164	4207	4181	4248	4066	4138	3881	4283	3786	Lum
			D	4153	4511	4390	4401	4593	4418	4320	4036	4099	4013	3939	3951	Lum
			E	4233	4325	4247	4362	4322	4206	4023	4082	3738	3983	3957	3786	Lum
			F	4177	4331	4386	2831	3137	4415	4326	4209	4080	3790	3767	3630	Lum
			G	4058	4324	4239	2981	3154	4471	4196	3989	4277	3931	3843	3828	Lum
			H	4187	4026	4294	4158	4296	3655	4119	3364	3922	3256	3277	3746	Lum
			Conc. µg/mL	16	8	4	2	1	0.5	0.25	0.125	0.0625	0.03125	DMSO	Digoxin	DMSO	DMSO	DMSO
			Lum	4043	4114	3923	4235	3969	4511	4401	4418	4036	4013	4331	2831	4415	4209	3790
				4140	4164	4181	4066	3881	4325	4362	4206	4082	3983	4324	2981	4471	3989	3931
				3666	3732	4302	3816	3966	4390	4593	4320	4099	3939	4386	3137	4326	4080	3767
				4315	4207	4248	4138	4283	4247	4322	4023	3738	3957	4239	3154	4196	4277	3843
																DMSO avg	4107.83
			D-65895
			Conc. µg/mL	16	8	4	2	1	0.5	0.25	0.125	0.0625	0.03125	DMSO	Digoxin	DMSO
				0.984217	1.0015	0.955005	1.03096	0.966203	1.09815	1.07137	1.07551	0.982513	0.976914	1.05433	0.689171	1.07478	1.02463	0.922628
			ratio	1.00783	1.01367	1.01781	0.989816	0.94478	1.05287	1.06187	1.0239	0.993711	0.969611	1.05262	0.725687	1.08841	0.971072	0.956952
				0.892441	0.908508	1.04727	0.928957	0.965472	1.06869	1.11811	1.05165	0.99785	0.9589	1.06772	0.763663	1.05311	0.993224	0.917028
				1.05043	1.02414	1.03412	1.00734	1.04264	1.03388	1.05214	0.979348	0.909969	0.963282	1.03193	0.767801	1.02146	1.04118	0.93553
			Mean	0.98373	0.986956	1.01355	0.989268	0.979774	1.0634	1.07587	1.0326	0.971011	0.967177	1.05165	0.736581	1
			Stdev	0.066743	0.0531104	0.0408484	0.0435983	0.0430723	0.0271891	0.0292317	0.0412928	0.0412071	0.00784055	0.014777	0.0368534	0.0593559
			Ttest	0.683678	0.694748	0.625526	0.710048	0.485595	0.0134606	0.00614302	0.260854	0.312494	0.0863338	0.0153247	3.28447e-06

## Sheet: FIG3E 23 APOB
Pre
		2	3	4	5	6	7	8	9	10	11	12
	A	344	344.2	326.6	327.9	347.5	339.2	371.1	364	343.5	325.6	240
	B	324.3	406.1	331.1	343.3	348.4	365.8	336.8	344.6	379	338.6	354.7
	C	321	327.7	315.5	350.8	335.5	369.6	361	364.3	375.9	382.6	339.2
	D	343.5	321.7	332.5	317.1	345	360	340.4	370.6	386.3	339.2	343
	E	352.3	326.4	346.4	363.4	327.5	355.6	340.8	388.8	383.2	372.8	359.7
	F	327.7	342	346.8	402.5	356.3	335	350.8	358	350.2	397.7	371.7
	G	356	331.8	370.4	368.3	358	375.3	367.5	393.4	370.4	376.1	370.4
	H	316	312	325.6	329.1	345.9	337.9	335.5	305.8	340.2	314.3	< Curve
Post
		2	3	4	5	6	7	8	9	10	11	12
	A	442.7	427.7	408.2	391.2	455.6	422.4	442.7	448.3	404.7	441.7	326.2
	B	234.7	254.1	255.3	253.5	288.7	320	335	320.7	444.4	347.3	446.1
	C	247.4	250.3	263.6	257.6	300.1	353	380.8	364.2	451.5	440.4	421.8
	D	424.2	416.2	461.3	502.7	500	551	443.8	489.7	481.9	494	428.5
	E	418.6	420.6	473.2	451.5	505.6	486.4	481	491.8	485.9	446.8	429.4
	F	409.6	408.2	256.6	270	484.3	483.8	489.2	503.4	516.6	463.1	461.1
	G	408.8	418	277.5	269	498.8	444	467.6	499.7	496.1	472.8	413.8
	H	400.6	412.2	425.1	454.3	464.2	467.1	415.6	411.2	423.8	402.7	< Curve
Post/Pre
		2	3	4	5	6	7	8	9	10	11	12
	A	1.28692	1.24259	1.24985	1.19305	1.31108	1.24528	1.19294	1.23159	1.17817	1.35657	< Curve
	B	0.723713	0.625708	0.771066	0.738421	0.828645	0.874795	0.994656	0.930644	1.17256	1.02569	1.25768
	C	0.770717	0.763808	0.835499	0.734322	0.894486	0.955087	1.05485	0.999726	1.20112	1.15107	1.24351
	D	1.23493	1.29375	1.38737	1.5853	1.44928	1.53056	1.30376	1.32137	1.24748	1.45637	1.24927
	E	1.18819	1.2886	1.36605	1.24243	1.54382	1.36783	1.41138	1.26492	1.26801	1.1985	1.19377
	F	1.24992	1.19357	0.739908	0.670807	1.35925	1.44418	1.39453	1.40615	1.47516	1.16445	1.24052
	G	1.14831	1.2598	0.74919	0.730383	1.3933	1.18305	1.27238	1.27021	1.33936	1.25711	1.11717
	H	1.26772	1.32115	1.30559	1.38043	1.34201	1.38236	1.23875	1.34467	1.24574	1.28126	< Curve
											DMSO Average	1.32993
Post/Pre Normalized
		2	3	4	5	6	7	8	9	10	11	12
	A	0.967662	0.934331	0.939787	0.897077	0.985828	0.936355	0.896997	0.926061	0.885888	1.02004	< Curve
	B	0.544175	0.470483	0.579781	0.555235	0.623076	0.657777	0.747903	0.699771	0.881672	0.771241	0.945678
	C	0.579518	0.574324	0.62823	0.552152	0.672583	0.71815	0.793162	0.751715	0.903146	0.865515	0.935025
	D	0.928574	0.9728	1.04319	1.19202	1.08974	1.15086	0.980325	0.993567	0.938004	1.09507	0.939354
	E	0.893427	0.968928	1.02716	0.934212	1.16083	1.0285	1.06125	0.951119	0.953441	0.901176	0.897623
	F	0.939844	0.897469	0.556352	0.504394	1.02205	1.08591	1.04857	1.05731	1.1092	0.875571	0.932771
	G	0.863442	0.947267	0.563332	0.54919	1.04765	0.889563	0.95673	0.955097	1.0071	0.94525	0.840024
	H	0.953227	0.993404	0.981701	1.03798	1.00908	1.03943	0.931441	1.01109	0.936697	0.963407	< Curve
	MW	394.42
		4.05659	2.02829	1.01415	0.507074	0.253537	0.126768	0.0633842	0.0316921	0.0158461	0.00792303
		D-70514
		16	8	4	2	1	0.5	0.25	0.125	0.0625	0.03125	Digoxin	Simvastatin	DMSO
	Normalized Ratios	0.544175	0.579781	0.623076	0.747903	0.881672	0.928574	1.04319	1.08974	0.980325	0.938004	0.556352	0.939844	1.02205	1.04857	1.1092
		0.579518	0.62823	0.672583	0.793162	0.903146	0.9728	1.19202	1.16083	0.993567	0.953441	0.563332	0.863442	1.04765	0.95673	1.0071
		0.470483	0.555235	0.657777	0.699771	0.771241	0.893427	1.02716	1.15086	1.06125	1.09507	0.504394	0.897469	1.08591	1.05731	0.875571
		0.574324	0.552152	0.71815	0.751715	0.865515	0.968928	0.934212	1.0285	0.951119	0.901176	0.54919	0.947267	0.889563	0.955097	0.94525
	Average	0.542125	0.578849	0.667897	0.748138	0.855394	0.940932	1.04915	1.10748	0.996565	0.971924	0.543317	0.912006	1
	Stdev	0.0502387	0.0351648	0.0394067	0.0382073	0.0581805	0.0374558	0.106681	0.0613195	0.0466273	0.0849773	0.0265831	0.039107	0.0752699
	Ttest	7.80891e-07	5.0223e-09	3.24441e-07	3.21809e-06	0.00578062	0.0638421	0.441042	0.0271178	0.916622	0.583513	6.44635e-11	0.0123472

## Sheet: FIG3E 23 viablity
				1	2	3	4	5	6	7	8	9	10	11	12
			A	4894	4993	4834	4839	4891	5048	4992	5019	4903	5006	4838	4526	Lum
			B	4902	1220	1355	4733	5025	5677	5671	5448	5486	5391	5053	4397	Lum
			C	4621	1246	1419	4584	4688	5559	5791	5855	5598	5329	5367	4558	Lum
			D	4578	4868	4853	4525	4772	4710	4761	4965	4752	4667	4632	4607	Lum
			E	4534	4961	4959	4745	4791	4778	4789	4605	4941	4688	4764	4742	Lum
			F	4854	4796	4798	2062	2157	4690	4882	4776	4661	4331	4754	4979	Lum
			G	4741	4770	4754	2013	1957	4839	5252	4996	4865	4919	4761	5004	Lum
			H	4796	4924	4932	4682	4933	4993	5181	5201	4720	5005	5024	4785	Lum
			Conc. µg/mL	16	8	4	2	1	0.5	0.25	0.125	0.0625	0.03125	Simvastatin	Digoxin	DMSO	DMSO	DMSO
			Lum	1220	4733	5677	5448	5391	4868	4525	4710	4965	4667	4796	2062	4690	4776	4331
				1246	4584	5559	5855	5329	4961	4745	4778	4605	4688	4770	2013	4839	4996	4919
				1355	5025	5671	5486	5053	4853	4772	4761	4752	4632	4798	2157	4882	4661	4754
				1419	4688	5791	5598	5367	4959	4791	4789	4941	4764	4754	1957	5252	4865	4761
																DMSO avg	4810.5
			D-70514
			Conc. µg/mL	16	8	4	2	1	0.5	0.25	0.125	0.0625	0.03125	Simvastatin	Digoxin	DMSO
				0.253612	0.983889	1.18013	1.13252	1.12067	1.01195	0.940651	0.979108	1.03212	0.970169	0.996986	0.428646	0.974951	0.992828	0.900322
			ratio	0.259017	0.952915	1.1556	1.21713	1.10779	1.03129	0.986384	0.993244	0.957281	0.974535	0.991581	0.41846	1.00592	1.03856	1.02255
				0.281676	1.04459	1.17888	1.14042	1.05041	1.00883	0.991997	0.98971	0.987839	0.962894	0.997402	0.448394	1.01486	0.968922	0.988255
				0.29498	0.974535	1.20382	1.1637	1.11568	1.03087	0.995946	0.995531	1.02713	0.990334	0.988255	0.406818	1.09178	1.01133	0.98971
			Mean	0.272321	0.988982	1.17961	1.16344	1.09864	1.02074	0.978744	0.989398	1.00109	0.974483	0.993556	0.425579	1
			Stdev	0.0193904	0.0392755	0.0196959	0.0381589	0.0325868	0.0120107	0.0256971	0.00726585	0.0352869	0.011607	0.00441793	0.0176312	0.0453548
			Ttest	3.32185e-15	0.657271	9.59841e-08	0.000369164	0.00193162	0.172187	0.274492	0.449773	0.961839	0.0968078	0.636473	1.14156e-14

[truncated: 3 more sheets: FIG 3F, FIG 3G, FIG3 I]
